# Supplementary material for: {5,5′-Dimeth­oxy-2,2′-[2,2-dimethyl­propane-1,3-diylbis(nitrilo­methanylyl­idene)]diphenolato}palladium(II)
Source: Acta Crystallogr Sect E Struct Rep Online. 2012 Mar 31;68(Pt 4):m514–5. doi: 10.1107/S1600536812013128 (PMC3343897; doi:10.1107/S1600536812013128)
Supplement: Supplementary file 2 [file e-68-0m514-Isup2.hkl]

# 
# h,k,l, Fc-squared, Fo-squared, sigma(Fo-squared) and status flag 
# 
data_I
_shelx_title ' mo_sy5bpd_0m in Pnma (100K)' 
_shelx_refln_list_code          4 
_shelx_F_calc_maximum      302.02 
_exptl_crystal_F_000       968.00 
_reflns_d_resolution_high  0.6183 
 
loop_ 
 _symmetry_equiv_pos_as_xyz 
 'x, y, z' 
 '-x+1/2, -y, z+1/2' 
 '-x, y+1/2, -z' 
 'x+1/2, -y+1/2, -z+1/2' 
 '-x, -y, -z' 
 'x-1/2, y, -z-1/2' 
 'x, -y-1/2, z' 
 '-x-1/2, y-1/2, z-1/2' 
 
_cell_length_a    11.5470 
_cell_length_b    20.9656 
_cell_length_c     7.8730 
_cell_angle_alpha  90.000 
_cell_angle_beta   90.000 
_cell_angle_gamma  90.000 
 
_shelx_F_squared_multiplier     1.000 
 
loop_ 
 _refln_index_h 
 _refln_index_k 
 _refln_index_l 
 _refln_F_squared_calc 
 _refln_F_squared_meas 
 _refln_F_squared_sigma 
 _refln_observed_status 
   8   0   0       22.32       -1.04      1.04 o 
  10   0   0     5605.07     5932.56     82.83 o 
  12   0   0     4702.29     4918.12     72.41 o 
  14   0   0     3968.96     4170.02     66.35 o 
  16   0   0     1766.96     1732.53     43.20 o 
  18   0   0     2370.08     2305.85     45.06 o 
   2   1   0     1188.94     1128.45     37.71 o 
   6   1   0     2319.85     1798.08     24.82 o 
   8   1   0    21321.50    23015.47    398.02 o 
  10   1   0     7726.85     7815.08     75.14 o 
  12   1   0      808.10      964.88     15.12 o 
  14   1   0      225.16      254.71      8.30 o 
  16   1   0      680.58      686.49     15.62 o 
  18   1   0     1659.49     1680.45     34.99 o 
   2   2   0    13287.74    13650.49    186.96 o 
   4   2   0    10372.11    10365.11    197.43 o 
   6   2   0      454.09      578.39     11.29 o 
   8   2   0      380.75      311.83     64.39 o 
  10   2   0     2264.58     2245.83     23.54 o 
  12   2   0     2571.63     2615.81     35.25 o 
  14   2   0     2018.33     2010.17     26.48 o 
  16   2   0     3382.09     3380.83     41.14 o 
  18   2   0     1276.10     1282.69     33.77 o 
   2   3   0      507.20      522.39      9.90 o 
   4   3   0     5235.98     5117.67     71.60 o 
   6   3   0    18223.17    18489.82    150.67 o 
   8   3   0    13350.08    13615.37    112.79 o 
  10   3   0     4864.16     4822.24     44.41 o 
  12   3   0     2133.51     2075.99     25.65 o 
  14   3   0       45.94       40.74      6.61 o 
  16   3   0      659.89      665.25     13.16 o 
  18   3   0      987.89      938.75     20.44 o 
   0   4   0     9361.46     9536.78    178.84 o 
   2   4   0     5999.62     5708.78     81.46 o 
   4   4   0     7783.25     7332.35    100.55 o 
   6   4   0     2997.48     3080.19     30.77 o 
   8   4   0     1390.22     1251.61     16.59 o 
  10   4   0     3830.83     3664.28     35.15 o 
  12   4   0     3213.76     3289.71     33.52 o 
  14   4   0     2211.48     2182.19     25.56 o 
  16   4   0      425.42      424.74     12.08 o 
  18   4   0     1095.88     1081.02     22.08 o 
   2   5   0     5332.58     5263.75     71.78 o 
   4   5   0    10709.93    10732.17    144.96 o 
   6   5   0     7832.00     7520.43     70.77 o 
   8   5   0     7778.06     7913.71     77.21 o 
  10   5   0    14541.72    13452.21    129.46 o 
  12   5   0      558.66      591.94      9.77 o 
  14   5   0       45.85       60.07      4.73 o 
  16   5   0     2558.43     2553.67     30.40 o 
  18   5   0      886.55      933.31     20.36 o 
   0   6   0    42126.02    42468.38    800.26 o 
   2   6   0    24799.81    24268.21    447.62 o 
   4   6   0    26873.77    28050.45    342.21 o 
   6   6   0      294.15      297.79      6.00 o 
   8   6   0     1167.91     1130.25     15.50 o 
  10   6   0     4748.28     5112.90     42.92 o 
  12   6   0     5986.91     5892.62     50.01 o 
  14   6   0     4443.86     4370.19     48.55 o 
  16   6   0     3264.80     3208.06     35.96 o 
  18   6   0      552.73      526.96     15.05 o 
   2   7   0     3088.25     2987.07     42.88 o 
   4   7   0    20479.19    20810.84    151.61 o 
   6   7   0    24981.61    25508.40    246.46 o 
   8   7   0     4719.66     4755.78     49.00 o 
  10   7   0       24.03       17.31      2.31 o 
  12   7   0     1055.23     1089.94     14.16 o 
  14   7   0      348.78      324.36      8.80 o 
  16   7   0     1514.39     1533.99     21.83 o 
  18   7   0      740.14      723.63     17.69 o 
   0   8   0     5584.41     5352.30    104.23 o 
   2   8   0    14267.27    14561.46    273.74 o 
   4   8   0    10736.46    10530.75    152.45 o 
   6   8   0     1778.36     1860.60     15.50 o 
   8   8   0     1224.70     1263.30     14.68 o 
  10   8   0       11.66        6.02      1.98 o 
  12   8   0     4912.01     4721.37     41.64 o 
  14   8   0     4473.98     4426.75     44.41 o 
  16   8   0     7488.49     7398.30     70.02 o 
  18   8   0      136.57      147.15      8.78 o 
   2   9   0     1189.88     1101.87     14.77 o 
   4   9   0    14747.05    15486.93    126.70 o 
   6   9   0     8303.00     8438.78     63.80 o 
   8   9   0     4774.70     4781.54     41.48 o 
  10   9   0     2998.18     3033.84     28.07 o 
  12   9   0      299.38      321.48      7.30 o 
  14   9   0      562.45      557.30     10.71 o 
  16   9   0      166.01      143.80      6.93 o 
  18   9   0      534.88      579.25     32.89 o 
   0  10   0    27538.93    28718.36    372.32 o 
   2  10   0     8375.44     8040.44     66.38 o 
   4  10   0      551.96      455.74      6.70 o 
   6  10   0      219.01      248.05      7.02 o 
   8  10   0      220.35      192.63      4.36 o 
  10  10   0     1068.66      952.86     11.15 o 
  12  10   0     3538.64     3428.47     31.79 o 
  14  10   0     2758.02     2661.22     25.41 o 
  16  10   0      620.09      588.02     11.66 o 
   2  11   0     3895.47     4016.11     29.62 o 
   4  11   0     3508.67     3345.69     28.29 o 
   6  11   0    16967.25    16823.95    185.59 o 
   8  11   0     8655.22     8252.53     82.67 o 
  10  11   0     9118.66     8734.28     64.08 o 
  12  11   0      434.53      417.55      7.71 o 
  14  11   0      234.95      221.94      6.83 o 
  16  11   0     2018.02     1986.67     28.61 o 
   0  12   0     5802.54     5413.07     45.64 o 
   2  12   0    11296.87    11005.91     75.64 o 
   4  12   0     9962.69    10327.60     66.86 o 
   6  12   0      635.57      571.64      8.37 o 
   8  12   0      785.01      764.48     17.87 o 
  10  12   0     4815.95     4733.93     41.21 o 
  12  12   0     4047.59     3809.15     35.68 o 
  14  12   0     2329.41     2199.38     24.77 o 
  16  12   0     1748.71     1719.00     23.98 o 
   2  13   0     1794.61     1891.50     14.84 o 
   4  13   0     6353.84     6291.81     45.17 o 
   6  13   0     4713.43     4793.05     37.40 o 
   8  13   0     8265.68     8170.92     88.89 o 
  10  13   0     3783.51     3736.02     31.60 o 
  12  13   0      381.94      353.05      8.08 o 
  14  13   0      170.37      175.21      6.69 o 
  16  13   0      872.45      864.50     18.47 o 
   0  14   0    35915.14    36425.32    292.48 o 
   2  14   0     6607.75     6665.18     41.99 o 
   4  14   0     2377.24     2402.31     18.50 o 
   6  14   0      954.75      977.28     10.82 o 
   8  14   0      398.57      396.85      8.35 o 
  10  14   0     2204.34     2192.21     21.18 o 
  12  14   0     3633.16     3624.87     34.81 o 
  14  14   0      888.70      863.92     14.94 o 
  16  14   0     1363.07     1369.38     25.52 o 
   2  15   0     1563.44     1459.45     11.13 o 
   4  15   0     1375.34     1398.58     17.30 o 
   6  15   0       10.98       23.65      2.35 o 
   8  15   0     7594.51     7613.68     61.20 o 
  10  15   0     5040.77     4911.83     42.89 o 
  12  15   0     1673.26     1692.56     20.25 o 
  14  15   0      176.55      169.75      6.73 o 
  16  15   0      357.02      364.19     12.64 o 
   0  16   0    33867.43    33914.71    270.83 o 
   2  16   0     4204.85     4365.50     27.52 o 
   4  16   0     3419.88     3455.55     25.50 o 
   6  16   0     3167.98     3053.04     26.78 o 
   8  16   0        0.94       15.47      2.55 o 
  10  16   0     1986.65     1988.32     21.61 o 
  12  16   0      758.06      693.20     14.96 o 
  14  16   0      888.85      832.72     13.99 o 
  16  16   0     1500.09     1422.16     26.57 o 
   2  17   0      477.04      506.14      7.66 o 
   4  17   0     4036.09     4027.06     31.17 o 
   6  17   0    10679.33    10912.15     96.13 o 
   8  17   0     7953.71     7878.40     63.75 o 
  10  17   0     2610.80     2552.35     26.10 o 
  12  17   0      812.67      780.34     12.86 o 
  14  17   0       73.31       76.82      5.32 o 
  16  17   0      611.97      616.13     16.75 o 
   0  18   0    12142.01    11993.04    117.46 o 
   2  18   0     4425.02     4440.22     42.75 o 
   4  18   0     1844.30     1839.20     18.62 o 
   6  18   0        2.84        6.07      2.05 o 
   8  18   0      548.26      555.32     10.29 o 
  10  18   0      822.68      838.59     12.76 o 
  12  18   0     1335.93     1271.69     17.24 o 
  14  18   0     3640.63     3598.44     39.73 o 
   2  19   0      267.45      277.27      4.69 o 
   4  19   0     3652.53     3656.47     32.70 o 
   6  19   0     5038.81     5133.80     40.33 o 
   8  19   0     6333.62     6301.69     62.14 o 
  10  19   0     3734.01     3620.79     34.61 o 
  12  19   0      133.64      118.93      6.41 o 
  14  19   0       46.99       60.26      6.69 o 
   0  20   0     6333.07     6345.99     61.59 o 
   2  20   0     4786.94     4778.94     36.57 o 
   4  20   0     2465.92     2472.01     28.85 o 
   6  20   0      223.31      214.16      5.95 o 
   8  20   0      164.71      153.45      6.16 o 
  10  20   0     1156.05     1131.15     18.69 o 
  12  20   0     2621.84     2620.24     50.54 o 
  14  20   0     1514.49     1492.85     27.44 o 
   2  21   0       54.52       86.33      4.03 o 
   4  21   0      831.57      864.05     12.44 o 
   6  21   0     2648.05     2658.28     38.22 o 
   8  21   0     2085.50     2005.61     28.74 o 
  10  21   0      673.39      681.84     14.23 o 
  12  21   0      878.71      850.46     24.11 o 
  14  21   0       35.14       31.42      5.74 o 
   0  22   0     2419.25     2540.11     58.51 o 
   2  22   0     1320.54     1430.17     15.98 o 
   4  22   0     8552.88     8425.92     72.26 o 
   6  22   0      228.11      248.71      8.33 o 
   8  22   0      394.62      418.25     10.85 o 
  10  22   0     1024.00      993.08     17.85 o 
  12  22   0     1262.46     1219.60     31.97 o 
  14  22   0     1770.51     1741.12     38.53 o 
   2  23   0     1242.14     1248.42     14.85 o 
   4  23   0     8150.49     8202.27     92.92 o 
   6  23   0     3726.10     3733.66     43.88 o 
   8  23   0     1635.03     1612.40     47.40 o 
  10  23   0      722.36      691.51     23.32 o 
  12  23   0      304.29      302.61     12.33 o 
   0  24   0     3424.20     3496.60     61.07 o 
   2  24   0     2972.50     3046.25     28.47 o 
   4  24   0      549.07      579.47     10.39 o 
   6  24   0      487.46      499.60     11.97 o 
   8  24   0      540.37      589.65     15.65 o 
  10  24   0      329.05      325.87     18.91 o 
  12  24   0     2562.40     2545.11     40.40 o 
   2  25   0     2022.94     1946.08     22.83 o 
   4  25   0     2013.76     2064.06     23.39 o 
   6  25   0     3180.12     3150.79     38.06 o 
   8  25   0     2447.86     2476.15     72.62 o 
  10  25   0     2100.92     2039.83     64.32 o 
  12  25   0      549.47      558.72     16.86 o 
   0  26   0     2744.43     2812.46     38.88 o 
   2  26   0     3679.96     3608.62     41.36 o 
   4  26   0      273.44      278.72      7.57 o 
   6  26   0        9.03       20.89      4.34 o 
   8  26   0       84.68       93.13      7.95 o 
  10  26   0      399.04      393.70     13.84 o 
   2  27   0       14.03       26.07      3.70 o 
   4  27   0      430.91      453.34     10.34 o 
   6  27   0     2346.61     2434.11     32.36 o 
   8  27   0     1314.32     1321.95     27.22 o 
  10  27   0     1410.94     1416.66     27.71 o 
   0  28   0     5264.71     5237.65     64.51 o 
   2  28   0     1082.16     1099.14     16.29 o 
   4  28   0     1177.98     1170.61     20.10 o 
   6  28   0      452.22      491.05     12.83 o 
   8  28   0        4.06        9.53      4.35 o 
  10  28   0      635.08      612.89     31.48 o 
   2  29   0      435.42      471.94     10.31 o 
   4  29   0      922.23      965.14     21.41 o 
   6  29   0      580.25      575.33     16.83 o 
   8  29   0     3181.84     3246.38     46.97 o 
   0  30   0     4507.36     4662.04     59.51 o 
   2  30   0     2064.01     2114.38     25.44 o 
   4  30   0      616.42      629.01     17.25 o 
   6  30   0        6.81        6.23      4.97 o 
   8  30   0      138.47      157.92     10.81 o 
   2  31   0      301.84      331.65      8.95 o 
   4  31   0      978.44     1015.87     22.69 o 
   6  31   0      848.38      804.58     25.66 o 
   0  32   0     2664.56     2757.80     64.42 o 
   2  32   0      422.64      431.77     10.10 o 
   4  32   0      979.67     1016.87     23.00 o 
   6  32   0       61.56       67.23      7.92 o 
   2  33   0      208.98      224.33      7.57 o 
   4  33   0      960.69     1019.32     28.03 o 
   1   0   1    53791.73    50757.15    948.49 o 
   2   0   1      868.63      811.55     13.21 o 
   3   0   1     6810.16     6878.15    131.95 o 
   5   0   1       59.56       29.01      2.80 o 
   6   0   1    11923.25    12580.78    143.83 o 
   7   0   1       28.78       39.65      3.91 o 
   8   0   1     7422.76     7423.34     72.14 o 
   9   0   1     1329.21     1374.71     18.08 o 
  10   0   1      701.28      782.30     13.69 o 
  11   0   1      199.01      216.10      6.88 o 
  12   0   1      531.29      467.04      9.70 o 
  13   0   1     3091.68     3238.38     42.66 o 
  14   0   1      263.70      294.82      8.66 o 
  15   0   1     2318.75     2336.41     30.41 o 
  16   0   1      108.44      108.75      6.83 o 
  17   0   1     2864.62     2915.08     34.06 o 
  18   0   1      368.05      368.21     12.44 o 
   0   1   1     5098.12     5608.54    105.57 o 
   1   1   1     1476.50     1401.71     16.33 o 
   2   1   1    14099.14    14248.67    158.19 o 
   3   1   1     3057.14     3008.25     30.41 o 
   5   1   1     3891.89     3660.55     27.59 o 
   6   1   1        6.41        7.68      1.29 o 
   7   1   1     6475.34     6354.40     43.93 o 
   9   1   1     5227.72     5315.90     58.48 o 
  10   1   1      517.76      511.02      6.50 o 
  11   1   1     1014.22     1178.05     11.11 o 
  12   1   1     1244.64     1254.80     12.02 o 
  13   1   1       56.06       55.81      3.35 o 
  14   1   1      992.82     1003.99     11.78 o 
  15   1   1       17.40       15.03      2.81 o 
  16   1   1      840.41      852.53     11.06 o 
  17   1   1      155.90      160.47      5.59 o 
  18   1   1      111.73      114.35      6.32 o 
   3   2   1     7171.40     7229.82     69.02 o 
   5   2   1      134.75      271.69      6.79 o 
   6   2   1     1895.56     1598.09    188.59 o 
   7   2   1     2295.08     2660.83     24.92 o 
   9   2   1      493.55      496.40     18.32 o 
  10   2   1     2916.56     2925.99     21.40 o 
  11   2   1     5715.60     5363.08     48.28 o 
  12   2   1      323.77      318.64      5.47 o 
  13   2   1     4193.31     4308.39     51.28 o 
  14   2   1       11.08        9.02      2.33 o 
  15   2   1     1578.95     1567.70     17.61 o 
  16   2   1       71.03       68.31      3.87 o 
  17   2   1     1199.92     1184.09     13.89 o 
  18   2   1      738.71      766.91     12.70 o 
   0   3   1     4559.49     5037.07     96.52 o 
   1   3   1    38823.99    40664.49    546.58 o 
   2   3   1    13707.48    13738.84    107.27 o 
   3   3   1     8514.29     8168.33    200.11 o 
   4   3   1       66.03       25.76      5.89 o 
   5   3   1    23736.77    24473.02    171.54 o 
   6   3   1      728.97      724.40      7.55 o 
   7   3   1     9520.91     9218.90     66.23 o 
   8   3   1      599.95      566.64     30.57 o 
   9   3   1    12717.99    12816.01     79.57 o 
  10   3   1      596.23      565.07      6.70 o 
  11   3   1     2711.99     2592.84     19.96 o 
  12   3   1      507.09      544.45      7.25 o 
  13   3   1        4.14        6.39      3.11 o 
  14   3   1     1099.04     1104.41     18.42 o 
  15   3   1      532.77      545.94      8.40 o 
  16   3   1      309.68      293.86      6.45 o 
  17   3   1      446.88      449.05      7.95 o 
  18   3   1      493.43      497.24     17.32 o 
   1   4   1     1384.80     1139.64     18.39 o 
   2   4   1     8243.77     8503.65    121.86 o 
   3   4   1    16413.75    16442.69    140.15 o 
   4   4   1     2878.05     2663.19     28.23 o 
   5   4   1     6803.49     6803.03     52.01 o 
   6   4   1     4617.54     4579.38     32.64 o 
   7   4   1       93.01      107.49      3.24 o 
   8   4   1      737.86      696.74     10.35 o 
   9   4   1     5597.65     5547.50     35.05 o 
  10   4   1      569.52      590.80      6.89 o 
  11   4   1     2100.97     2060.89     15.99 o 
  12   4   1      456.24      441.39      6.22 o 
  13   4   1     3569.42     3555.14     25.65 o 
  14   4   1        1.11        3.34      2.39 o 
  15   4   1     1450.25     1404.29     13.87 o 
  16   4   1       46.79       44.82      3.34 o 
  17   4   1      423.44      418.85      7.72 o 
  18   4   1      401.51      391.35      9.09 o 
   0   5   1     2836.73     3509.93     69.54 o 
   1   5   1     4442.18     4854.35     46.49 o 
   2   5   1     8925.84     9192.22    102.35 o 
   3   5   1     3925.13     3791.98     41.66 o 
   4   5   1     2226.63     2274.07     24.72 o 
   5   5   1    12787.23    12990.72     75.04 o 
   6   5   1     1909.17     1973.18     13.75 o 
   7   5   1    12153.73    12608.30     77.67 o 
   8   5   1        8.43        6.04      1.36 o 
   9   5   1     1441.07     1420.42     11.00 o 
  10   5   1     1080.39     1027.08      9.72 o 
  11   5   1     3557.74     3374.28     23.62 o 
  12   5   1     1803.46     1760.70     14.69 o 
  13   5   1      301.85      325.25      5.75 o 
  14   5   1     1725.27     1705.73     14.68 o 
  15   5   1       39.22       47.95      3.54 o 
  16   5   1     1090.75     1084.18     12.29 o 
  17   5   1     2101.85     2129.39     19.45 o 
  18   5   1      239.47      237.08      8.25 o 
   1   6   1     2710.43     2735.89     27.24 o 
   2   6   1     6753.87     7119.86     68.14 o 
   3   6   1    15460.99    15804.51    150.98 o 
   4   6   1    14873.71    15364.78    115.20 o 
   5   6   1     5930.35     6281.98     34.13 o 
   6   6   1     5113.73     5302.16     28.22 o 
   7   6   1        1.39        2.54      1.00 o 
   8   6   1     1801.72     1856.22     18.64 o 
   9   6   1     1028.23     1064.30      9.35 o 
  10   6   1      211.18      231.26      3.82 o 
  11   6   1     1569.80     1712.08     13.46 o 
  12   6   1      218.78      209.26      4.31 o 
  13   6   1     2416.96     2404.66     18.28 o 
  14   6   1       23.57       24.53      2.48 o 
  15   6   1     3125.77     3103.89     24.21 o 
  16   6   1        1.11        1.85      2.38 o 
  17   6   1     1084.70     1133.53     14.18 o 
  18   6   1      466.89      465.82      9.07 o 
   0   7   1     3840.79     3718.39     51.36 o 
   1   7   1      549.78      545.81      7.04 o 
   2   7   1     1816.07     1717.21     18.55 o 
   3   7   1    17165.69    17307.50    163.93 o 
   4   7   1     2502.17     2416.29     22.06 o 
   5   7   1     3545.91     3232.50     19.43 o 
   6   7   1     2035.28     2095.34     12.14 o 
   7   7   1     6350.04     6298.83     36.76 o 
   8   7   1       26.01       27.20      1.80 o 
   9   7   1      179.05      195.65      3.54 o 
  10   7   1      943.79      936.09      8.34 o 
  11   7   1      798.93      853.85      8.22 o 
  12   7   1     2005.51     1986.21     15.50 o 
  13   7   1      143.32      155.01      4.21 o 
  14   7   1     1828.95     1789.63     15.33 o 
  15   7   1       88.11      100.39      4.10 o 
  16   7   1      320.63      329.53      6.68 o 
  17   7   1      154.95      156.58      5.89 o 
  18   7   1       21.81       22.33      3.35 o 
   1   8   1    19650.00    19813.51    149.99 o 
   2   8   1     1507.89     1533.71     17.06 o 
   3   8   1     6932.46     7200.58     50.55 o 
   4   8   1     3819.26     3820.97     23.95 o 
   5   8   1     2914.47     3025.75     18.61 o 
   6   8   1     3194.72     3162.08     20.92 o 
   7   8   1       34.30       31.02      1.62 o 
   8   8   1     2208.82     2087.72     16.08 o 
   9   8   1       81.60       70.87      2.50 o 
  10   8   1      391.63      381.05      5.17 o 
  11   8   1     3974.95     3738.69     23.92 o 
  12   8   1      309.75      303.77      5.14 o 
  13   8   1     3374.51     3253.30     23.14 o 
  14   8   1       10.59       10.80      2.23 o 
  15   8   1     7440.43     7389.68     44.51 o 
  16   8   1       37.82       45.91      3.22 o 
  17   8   1      459.98      455.49      8.82 o 
  18   8   1      305.19      284.81      7.30 o 
   0   9   1       71.11      138.77      3.17 o 
   1   9   1      393.16      482.51      4.71 o 
   2   9   1     2194.35     2209.39     17.08 o 
   3   9   1     8012.14     8084.25     49.41 o 
   4   9   1     1591.46     1566.28     10.16 o 
   5   9   1    20126.85    20990.42    104.17 o 
   6   9   1      810.22      855.62      6.98 o 
   7   9   1    11576.85    11472.72     59.84 o 
   8   9   1      437.68      379.18      4.40 o 
   9   9   1     1404.30     1500.88     10.75 o 
  10   9   1      732.28      717.21      7.08 o 
  11   9   1      897.93      863.84      8.03 o 
  12   9   1     1777.02     1695.45     12.89 o 
  13   9   1      207.85      213.43      4.54 o 
  14   9   1     1569.25     1556.06     13.37 o 
  15   9   1       31.66       42.01      3.05 o 
  16   9   1      706.32      708.91      9.25 o 
  17   9   1     1010.88      982.48     13.43 o 
   1  10   1     4941.32     4674.64     28.06 o 
   2  10   1     3033.97     3344.63     20.73 o 
   3  10   1     9702.70     9523.54     52.43 o 
   4  10   1     3346.75     3240.72     18.11 o 
   5  10   1     1270.98     1214.89      8.38 o 
   6  10   1     4907.71     4897.58     29.16 o 
   7  10   1      263.19      282.75      3.64 o 
   8  10   1      864.19      846.71      7.22 o 
   9  10   1     2223.96     2061.56     14.42 o 
  10  10   1       18.72       31.51      1.97 o 
  11  10   1      626.12      650.40      6.87 o 
  12  10   1       51.62       45.27      2.41 o 
  13  10   1     2735.70     2647.54     19.01 o 
  14  10   1        1.93        5.22      2.04 o 
  15  10   1     2946.02     2846.36     21.05 o 
  16  10   1       27.16       23.61      2.79 o 
  17  10   1      328.57      322.18      7.55 o 
   0  11   1     1584.16     1500.48     13.53 o 
   1  11   1      429.31      440.41      3.79 o 
   2  11   1     5641.24     5899.75     30.72 o 
   3  11   1     3708.31     3864.04     22.89 o 
   4  11   1      770.93      824.40      8.09 o 
   5  11   1     4050.72     3781.69     22.57 o 
   6  11   1     1500.91     1492.76     10.55 o 
   7  11   1    12270.74    12031.17     59.25 o 
   8  11   1       80.29       84.54      2.37 o 
   9  11   1     2759.39     2740.52     17.20 o 
  10  11   1      613.56      553.53      6.18 o 
  11  11   1     3745.77     3622.47     22.48 o 
  12  11   1     1130.11     1111.01      9.84 o 
  13  11   1        2.57        4.30      1.89 o 
  14  11   1     2242.31     2188.26     16.99 o 
  15  11   1       45.31       46.54      3.03 o 
  16  11   1      482.02      476.11      7.34 o 
  17  11   1      656.81      649.88     10.71 o 
   1  12   1     3869.10     3687.13     18.03 o 
   2  12   1     1164.60     1184.37      7.06 o 
   3  12   1     2785.81     2937.20     15.98 o 
   4  12   1     2699.06     2721.64     16.65 o 
   5  12   1      373.48      365.91      4.45 o 
   6  12   1     2104.15     2234.19     13.86 o 
   7  12   1     3027.64     2993.66     17.19 o 
   8  12   1      981.93     1019.35      8.39 o 
   9  12   1      606.74      577.04      6.17 o 
  10  12   1     1520.51     1499.85     11.37 o 
  11  12   1     3600.70     3498.89     22.74 o 
  12  12   1      240.84      238.95      4.41 o 
  13  12   1     2690.04     2639.22     18.49 o 
  14  12   1        0.33        4.12      2.37 o 
  15  12   1      431.35      424.39      6.72 o 
  16  12   1       58.61       53.54      5.18 o 
  17  12   1      634.20      625.99     11.63 o 
   0  13   1     3178.21     3210.72     22.86 o 
   1  13   1     4489.10     4747.53     22.16 o 
   2  13   1     5886.61     6022.69     30.45 o 
   3  13   1     3120.24     3204.24     17.41 o 
   4  13   1      574.03      605.41      5.45 o 
   5  13   1     2976.68     2814.49     16.11 o 
   6  13   1        1.80        7.15      1.95 o 
   7  13   1     1224.27     1273.98      9.63 o 
   8  13   1      534.15      533.38      5.56 o 
   9  13   1     5267.21     5010.14     28.96 o 
  10  13   1      924.50      911.08      8.81 o 
  11  13   1     1032.48      999.35     10.03 o 
  12  13   1      563.84      558.73      7.20 o 
  13  13   1       34.17       40.99      2.79 o 
  14  13   1      409.25      394.92      6.74 o 
  15  13   1      297.74      303.71      6.28 o 
  16  13   1      326.61      320.33      7.15 o 
  17  13   1      101.17      107.77      5.88 o 
   1  14   1    11721.83    11875.18     54.24 o 
   2  14   1      404.28      419.32      3.73 o 
   3  14   1     5285.89     5300.39     25.56 o 
   4  14   1      585.55      563.78      5.35 o 
   5  14   1     3845.90     4088.09     20.80 o 
   6  14   1     1604.89     1543.30     10.36 o 
   7  14   1        1.17        2.83      1.20 o 
   8  14   1     2122.46     2097.36     13.76 o 
   9  14   1     1624.69     1568.56     11.89 o 
  10  14   1      667.81      654.25      7.37 o 
  11  14   1     3202.36     3129.37     22.37 o 
  12  14   1     1055.09     1029.28     10.33 o 
  13  14   1     2012.93     1933.87     15.91 o 
  14  14   1       16.16       16.96      2.50 o 
  15  14   1     1982.62     1911.01     17.21 o 
  16  14   1      142.39      146.15      5.70 o 
   0  15   1     1154.48     1103.33      9.48 o 
   1  15   1      449.92      419.02      3.96 o 
   2  15   1     1916.63     1987.00     10.48 o 
   3  15   1     2218.11     2226.58     12.27 o 
   4  15   1      750.96      745.61      5.78 o 
   5  15   1     4233.94     4353.10     26.66 o 
   6  15   1      123.69      141.60      2.82 o 
   7  15   1     3745.91     3858.37     21.77 o 
   8  15   1      104.71      112.84      3.07 o 
   9  15   1     3313.83     3308.62     20.91 o 
  10  15   1      276.25      275.43      4.68 o 
  11  15   1      850.03      823.56      8.82 o 
  12  15   1      522.84      495.95      6.96 o 
  13  15   1      251.30      253.86      5.29 o 
  14  15   1      445.71      435.20      7.25 o 
  15  15   1      247.58      256.21      5.98 o 
  16  15   1      613.48      604.91     11.43 o 
   1  16   1    10390.29    10508.01     43.25 o 
   2  16   1        1.08        1.27      0.80 o 
   3  16   1     3545.76     3534.91     17.17 o 
   4  16   1     1010.03     1037.83      6.89 o 
   5  16   1       77.02       61.32      2.03 o 
   6  16   1     1246.27     1205.43      9.95 o 
   7  16   1        3.98        6.58      1.29 o 
   8  16   1     1861.30     1834.65     13.23 o 
   9  16   1      726.67      768.75      7.77 o 
  10  16   1      896.38      875.55      8.62 o 
  11  16   1     1334.75     1338.07     12.01 o 
  12  16   1       86.61       84.15      3.53 o 
  13  16   1     1825.97     1727.76     15.01 o 
  14  16   1       72.25       70.19      3.84 o 
  15  16   1      727.15      705.93     10.50 o 
  16  16   1       21.75       16.53      3.54 o 
   0  17   1     4150.01     4214.81     28.24 o 
   1  17   1     1910.34     1874.00     10.66 o 
   2  17   1     3867.68     3916.23     18.84 o 
   3  17   1     2780.74     2735.80     14.70 o 
   4  17   1      163.17      169.79      2.66 o 
   5  17   1     2889.64     2888.60     16.88 o 
   6  17   1       77.21       85.60      2.54 o 
   7  17   1     3924.63     3908.15     23.76 o 
   8  17   1      332.10      317.50      5.12 o 
   9  17   1     3568.36     3494.95     22.19 o 
  10  17   1      365.54      367.79      5.51 o 
  11  17   1     1464.00     1445.30     13.26 o 
  12  17   1      676.11      658.96      8.59 o 
  13  17   1       24.82       30.13      3.18 o 
  14  17   1      799.57      777.26     10.89 o 
  15  17   1        0.35       -1.83      2.63 o 
  16  17   1      282.08      267.17      8.02 o 
   1  18   1     3065.22     3144.17     15.76 o 
   2  18   1      167.54      184.22      2.85 o 
   3  18   1      939.08      920.70      7.31 o 
   4  18   1      124.39      132.76      2.63 o 
   5  18   1        1.57        8.48      1.50 o 
   6  18   1     2210.03     2239.62     18.02 o 
   7  18   1      530.60      505.30      6.65 o 
   8  18   1     1569.63     1565.61     19.23 o 
   9  18   1      250.74      264.66      5.72 o 
  10  18   1      914.25      869.27      9.96 o 
  11  18   1      131.85      109.31      4.17 o 
  12  18   1      160.51      173.09      5.23 o 
  13  18   1     2562.68     2507.33     22.36 o 
  14  18   1       29.42       29.97      3.26 o 
  15  18   1     1034.18     1032.18     15.48 o 
   0  19   1      809.06      836.08      9.18 o 
   1  19   1      376.14      375.16      3.97 o 
   2  19   1     3261.99     3298.89     17.12 o 
   3  19   1       21.82       16.53      1.44 o 
   4  19   1      175.76      191.49      3.55 o 
   5  19   1     8118.83     8089.14     62.96 o 
   6  19   1       17.06       21.82      1.97 o 
   7  19   1     2725.77     2754.18     18.48 o 
   8  19   1       20.16       21.97      2.19 o 
   9  19   1     2559.05     2502.64     18.87 o 
  10  19   1      364.72      351.44      7.45 o 
  11  19   1      270.06      234.72      5.46 o 
  12  19   1      512.79      489.95      7.91 o 
  13  19   1      126.21      133.32      6.34 o 
  14  19   1      809.79      795.52     11.26 o 
  15  19   1        0.91        9.19      3.58 o 
   1  20   1     2417.75     2446.16     13.61 o 
   2  20   1      716.45      748.23      6.66 o 
   3  20   1     6683.02     6686.63     34.99 o 
   4  20   1     1720.43     1713.45     11.56 o 
   5  20   1     1633.43     1624.66     12.50 o 
   6  20   1     1725.94     1703.09     14.87 o 
   7  20   1       13.93       15.98      1.83 o 
   8  20   1      419.39      421.93      8.52 o 
   9  20   1     1462.95     1385.40     13.44 o 
  10  20   1      214.82      211.15      5.50 o 
  11  20   1     1152.93     1167.36     13.32 o 
  12  20   1       43.73       42.74      3.49 o 
  13  20   1     1870.36     1814.11     19.56 o 
  14  20   1        4.06        5.77      3.10 o 
  15  20   1     1919.96     1813.31     43.48 o 
   0  21   1      237.58      248.46      5.01 o 
   1  21   1       31.31       36.99      1.76 o 
   2  21   1      399.40      423.82      5.16 o 
   3  21   1     1451.66     1561.19     11.46 o 
   4  21   1      341.68      366.17      4.54 o 
   5  21   1     1816.52     1864.85     13.97 o 
   6  21   1      738.91      735.39      7.72 o 
   7  21   1     4319.14     4268.10     29.77 o 
   8  21   1        2.13        1.67      1.88 o 
   9  21   1      566.17      561.67      8.10 o 
  10  21   1      122.48      112.38      4.54 o 
  11  21   1      894.04      880.69     12.08 o 
  12  21   1      515.44      508.74      9.31 o 
  13  21   1       24.90       34.63      4.67 o 
  14  21   1      861.94      844.19     17.63 o 
   1  22   1     2341.68     2409.22     14.77 o 
   2  22   1      861.70      850.64      8.17 o 
   3  22   1     2804.66     2931.56     18.52 o 
   4  22   1     1624.97     1601.79     12.70 o 
   5  22   1     1648.42     1615.83     13.41 o 
   6  22   1      599.36      600.80      7.26 o 
   7  22   1       59.17       64.75      3.46 o 
   8  22   1      605.05      607.26      8.77 o 
   9  22   1      442.30      450.71      8.14 o 
  10  22   1      133.92      117.92      5.35 o 
  11  22   1     1821.66     1784.48     24.20 o 
  12  22   1      269.31      267.09      7.96 o 
  13  22   1     1805.71     1821.98     24.39 o 
  14  22   1        3.81        7.80      3.73 o 
   0  23   1      268.80      283.10      5.94 o 
   1  23   1        7.21       10.98      1.61 o 
   2  23   1     1063.54     1060.88     10.38 o 
   3  23   1     4498.69     4483.64     28.36 o 
   4  23   1      750.05      782.35      8.95 o 
   5  23   1     2328.89     2328.23     19.25 o 
   6  23   1      147.88      154.76      4.43 o 
   7  23   1     1608.21     1572.64     20.11 o 
   8  23   1        0.11       -0.75      2.12 o 
   9  23   1      276.87      270.30      6.53 o 
  10  23   1      706.55      704.06     11.41 o 
  11  23   1      855.66      844.84     14.27 o 
  12  23   1      883.55      877.61     14.45 o 
  13  23   1      130.11      114.40      6.77 o 
   1  24   1      631.53      672.80      7.02 o 
   2  24   1      585.75      575.46      7.38 o 
   3  24   1     1080.44     1124.88     10.86 o 
   4  24   1      865.03      885.79      9.75 o 
   5  24   1      717.89      726.27      9.56 o 
   6  24   1     1151.55     1136.23     12.00 o 
   7  24   1       91.40      109.13      5.11 o 
   8  24   1      513.58      532.74      9.73 o 
   9  24   1       89.40       91.84      5.00 o 
  10  24   1       97.35       92.08      5.15 o 
  11  24   1      298.64      298.88      8.56 o 
  12  24   1      116.11      101.68      6.62 o 
  13  24   1      375.08      360.55     13.29 o 
   0  25   1      204.24      206.47      5.97 o 
   1  25   1      328.22      333.95      5.01 o 
   2  25   1      590.64      611.45      7.76 o 
   3  25   1      780.36      789.59      8.82 o 
   4  25   1      449.07      453.77      7.32 o 
   5  25   1     2571.36     2643.65     21.63 o 
   6  25   1      621.04      628.77      8.49 o 
   7  25   1     2597.42     2609.08     35.87 o 
   8  25   1        0.09       -0.62      2.41 o 
   9  25   1      601.41      578.58     10.50 o 
  10  25   1      296.51      298.92      7.88 o 
  11  25   1      708.95      670.24     13.61 o 
  12  25   1      578.44      560.74     12.99 o 
   1  26   1     2959.85     2950.32     20.11 o 
   2  26   1      248.11      261.57      5.49 o 
   3  26   1     1331.75     1353.31     12.54 o 
   4  26   1      851.79      823.38     10.26 o 
   5  26   1        1.17        3.39      2.36 o 
   6  26   1      992.22      998.91     13.89 o 
   7  26   1       81.75       78.32      4.40 o 
   8  26   1      248.17      253.72      7.19 o 
   9  26   1      246.04      257.72      7.59 o 
  10  26   1      164.91      160.60      7.44 o 
  11  26   1     1038.50     1053.14     16.52 o 
   0  27   1      280.82      313.36      7.62 o 
   1  27   1       67.89       80.26      3.58 o 
   2  27   1      912.18      941.11     10.79 o 
   3  27   1     1430.67     1423.29     13.07 o 
   4  27   1       34.06       33.27      3.03 o 
   5  27   1      587.89      586.51     10.08 o 
   6  27   1       37.97       45.33      3.99 o 
   7  27   1     2337.80     2389.09     24.68 o 
   8  27   1        0.29       -1.40      2.72 o 
   9  27   1     1234.57     1237.66     17.19 o 
  10  27   1      111.06      105.15      5.73 o 
  11  27   1      641.55      610.29     11.52 o 
   1  28   1     2508.79     2526.49     20.04 o 
   2  28   1      139.52      146.54      5.10 o 
   3  28   1      791.86      814.46     11.19 o 
   4  28   1      113.25      119.06      4.64 o 
   5  28   1      538.19      550.29      8.88 o 
   6  28   1      633.19      642.21     11.28 o 
   7  28   1      358.94      397.99      9.03 o 
   8  28   1      567.10      587.54     11.10 o 
   9  28   1      200.45      206.80      7.88 o 
  10  28   1      225.51      207.78      8.31 o 
   0  29   1      860.74      873.02     17.78 o 
   1  29   1       38.46       57.08      3.32 o 
   2  29   1      783.56      779.34      9.85 o 
   3  29   1      266.16      268.49      6.59 o 
   4  29   1      147.49      152.94      5.52 o 
   5  29   1      685.41      682.12     10.00 o 
   6  29   1        0.54        1.62      2.81 o 
   7  29   1     1147.70     1160.55     16.03 o 
   8  29   1      101.16      110.71      5.90 o 
   9  29   1      929.92      979.05     16.20 o 
   1  30   1      871.71      922.80     11.25 o 
   2  30   1       69.00       72.80      3.72 o 
   3  30   1      804.26      791.76     11.26 o 
   4  30   1      598.81      601.96      9.66 o 
   5  30   1      275.30      264.76      8.41 o 
   6  30   1      366.28      366.86      8.79 o 
   7  30   1        8.03       10.03      3.38 o 
   8  30   1      448.38      450.88     10.08 o 
   0  31   1      378.39      398.99     10.91 o 
   1  31   1      452.63      475.19      7.47 o 
   2  31   1      479.08      484.15      8.81 o 
   3  31   1      604.97      642.61     10.21 o 
   4  31   1      210.90      225.42      6.30 o 
   5  31   1      718.52      724.38     13.47 o 
   6  31   1       88.53       77.15      5.74 o 
   7  31   1      643.74      643.47     13.07 o 
   1  32   1     1272.83     1341.11     13.41 o 
   2  32   1       92.98       91.23      4.84 o 
   3  32   1      434.64      449.21      8.63 o 
   4  32   1       36.39       37.57      4.15 o 
   5  32   1       12.54        8.01      3.74 o 
   6  32   1      307.62      301.86     14.86 o 
   0  33   1      157.93      177.22      8.00 o 
   1  33   1      199.81      211.12      8.79 o 
   2  33   1      765.76      789.11     11.51 o 
   3  33   1      726.43      767.49     11.28 o 
   4  33   1       39.76       31.46      5.83 o 
   0   0   2    91214.08    87708.97   1635.42 o 
   1   0   2      328.06      368.12      7.64 o 
   2   0   2     1069.04     1029.05     16.96 o 
   3   0   2      699.50      742.00     18.91 o 
   4   0   2      476.55      519.17     13.82 o 
   5   0   2     3195.35     3044.05     36.09 o 
   6   0   2        1.08        5.06      1.87 o 
   7   0   2    18288.64    18095.18    227.35 o 
   8   0   2     3884.52     3927.07     41.87 o 
   9   0   2     9485.26     9414.88     92.37 o 
  10   0   2     2140.08     2083.73     22.34 o 
  11   0   2     1436.92     1503.10     17.74 o 
  12   0   2     2817.25     2800.07     32.87 o 
  13   0   2      369.41      326.02      7.94 o 
  14   0   2     2138.81     2178.44     32.65 o 
  15   0   2      886.70      926.96     16.70 o 
  16   0   2      394.14      424.63     10.83 o 
  17   0   2      104.11      102.23      6.55 o 
  18   0   2      647.73      638.27     18.83 o 
   1   1   2    27108.04    27188.72    260.08 o 
   2   1   2     9245.29     9611.96     90.97 o 
   3   1   2     4894.71     3466.29    464.11 o 
   4   1   2     7073.70     6704.61    585.71 o 
   5   1   2     1193.96     1147.94     11.52 o 
   6   1   2      145.08       83.27      4.06 o 
   7   1   2     1312.99     1359.66     13.17 o 
   8   1   2     2361.45     2457.94     19.79 o 
   9   1   2      132.23      139.64      7.85 o 
  10   1   2      140.81      156.75      3.17 o 
  11   1   2     3131.22     3227.19     25.08 o 
  12   1   2       35.96       58.63      2.74 o 
  13   1   2     1658.45     1615.15     14.81 o 
  14   1   2      182.17      184.97      5.31 o 
  15   1   2     2300.44     2363.08     20.58 o 
  16   1   2      123.95      127.48      4.83 o 
  17   1   2     1013.38     1036.09     12.27 o 
  18   1   2      248.14      242.51      7.28 o 
   0   2   2       81.64       49.26      2.58 o 
   1   2   2     2637.28     3040.76     30.12 o 
   2   2   2     1964.53     1881.28     20.85 o 
   4   2   2     1650.76     1764.46     40.55 o 
   5   2   2     7576.74     7535.61     58.37 o 
   6   2   2     1022.82     1080.39     10.69 o 
   7   2   2     8623.48     8959.50     65.11 o 
   8   2   2      119.79      119.17      3.56 o 
   9   2   2    11242.35    11023.38     70.17 o 
  10   2   2      263.31      232.25      3.76 o 
  11   2   2     2846.74     2805.93     20.28 o 
  12   2   2      673.36      688.87      8.16 o 
  13   2   2      208.87      224.80      4.77 o 
  14   2   2      639.74      639.96      8.27 o 
  15   2   2      242.90      236.48      5.73 o 
  16   2   2      516.91      519.35     10.45 o 
  17   2   2     1996.34     2046.52     19.78 o 
  18   2   2      148.20      151.21      6.00 o 
   1   3   2    58909.03    57790.19    625.49 o 
   2   3   2        0.54        1.46      1.11 o 
   3   3   2    17013.63    17465.42    239.83 o 
   4   3   2     3067.38     3171.18     67.83 o 
   5   3   2     2249.28     2209.20     16.86 o 
   6   3   2     3825.71     4028.74     35.85 o 
   7   3   2     1516.70     1573.71     12.78 o 
   8   3   2     2788.60     2750.75     20.53 o 
   9   3   2     4852.02     4765.54     32.56 o 
  10   3   2      375.53      387.43      4.78 o 
  11   3   2     1975.27     2162.08     16.46 o 
  12   3   2      880.33      857.48      8.98 o 
  13   3   2     2970.25     3012.73     22.48 o 
  14   3   2        2.25        1.40      1.93 o 
  15   3   2     1880.10     1839.83     17.30 o 
  16   3   2       19.54       16.72      2.76 o 
  17   3   2     1676.83     1659.51     17.15 o 
  18   3   2      507.51      517.19      9.74 o 
   3   4   2     6866.94     6925.73     93.62 o 
   5   4   2    10695.59    10600.08    103.65 o 
   6   4   2     1231.62     1364.57     10.99 o 
   7   4   2     5400.33     5360.11     36.45 o 
   8   4   2      102.45       83.41      3.52 o 
   9   4   2     4578.91     4596.95     38.18 o 
  10   4   2      762.90      693.68      7.09 o 
  11   4   2     2123.50     2155.70     16.48 o 
  12   4   2      845.93      831.95      8.85 o 
  13   4   2      434.74      459.51      6.70 o 
  14   4   2      265.36      263.15      5.35 o 
  15   4   2      352.18      359.73      6.58 o 
  16   4   2       19.54       18.36      2.67 o 
  17   4   2     1466.79     1494.97     16.76 o 
  18   4   2      106.80      108.05      5.22 o 
   2   5   2     2456.20     2443.55     32.79 o 
   3   5   2     8929.69     8778.87    157.86 o 
   4   5   2     1071.62      749.13    247.80 o 
   5   5   2     2382.88     2331.19     15.12 o 
   6   5   2     1898.44     1782.76     12.37 o 
   7   5   2      289.02      297.39      5.71 o 
   8   5   2     1609.20     1625.37     14.41 o 
   9   5   2      301.27      311.63      5.26 o 
  10   5   2     3053.61     2864.71     21.01 o 
  11   5   2     3798.01     3821.26     26.14 o 
  12   5   2      186.34      184.47      4.19 o 
  13   5   2     2628.77     2623.87     20.32 o 
  14   5   2       21.74       21.74      2.40 o 
  15   5   2     2083.49     2097.42     17.50 o 
  16   5   2      495.20      510.59      8.09 o 
  17   5   2     2151.94     2196.76     23.96 o 
  18   5   2       58.15       65.33      4.40 o 
   0   6   2     6159.54     6186.90    121.33 o 
   1   6   2     1084.52     1069.22     21.11 o 
   2   6   2     9277.77     9644.64    101.58 o 
   3   6   2     9091.80     9461.67    121.81 o 
   4   6   2     5089.43     5731.70     57.90 o 
   5   6   2    10765.60    10935.87     63.05 o 
   6   6   2       25.21       23.23      1.37 o 
   7   6   2     3815.81     3839.87     26.90 o 
   8   6   2      955.18      914.03      9.89 o 
   9   6   2     5410.45     5285.63     34.98 o 
  10   6   2      531.94      586.10      6.82 o 
  11   6   2      938.17      950.17      9.36 o 
  12   6   2      829.60      791.09      8.68 o 
  13   6   2      662.99      665.90      7.97 o 
  14   6   2     1131.33     1124.83     11.27 o 
  15   6   2      123.08      121.98      4.16 o 
  16   6   2      787.39      790.07      9.70 o 
  17   6   2      305.50      300.20      7.13 o 
  18   6   2      133.48      126.23      5.73 o 
   1   7   2    10991.66     9151.44   1368.03 o 
   2   7   2     3119.84     3642.71     29.27 o 
   3   7   2     2252.07     1868.45     18.27 o 
   4   7   2     1417.00     1372.42     10.58 o 
   5   7   2     7892.83     8140.52     43.91 o 
   6   7   2     4769.87     4946.86     28.08 o 
   7   7   2      401.30      369.00      4.31 o 
   8   7   2      620.21      633.39      6.16 o 
   9   7   2      744.31      709.75      6.79 o 
  10   7   2       13.59       10.55      1.47 o 
  11   7   2     2492.67     2530.12     17.83 o 
  12   7   2      527.84      513.11      6.26 o 
  13   7   2     2742.74     2636.50     18.71 o 
  14   7   2      107.91      107.34      3.73 o 
  15   7   2     1732.00     1705.45     14.56 o 
  16   7   2      589.65      610.09      8.28 o 
  17   7   2      560.06      535.07      9.61 o 
  18   7   2      665.88      671.59     11.96 o 
   0   8   2      251.69      314.32     13.24 o 
   1   8   2      442.64      510.59     76.37 o 
   2   8   2    17422.80    18525.26    172.83 o 
   3   8   2     4328.71     4301.10     27.91 o 
   4   8   2      376.33      348.59      3.94 o 
   5   8   2     8334.19     8363.92     43.33 o 
   6   8   2       25.43       35.77      1.59 o 
   7   8   2    10674.97    10534.20     56.92 o 
   8   8   2     3747.75     3711.63     26.81 o 
   9   8   2     7718.59     7450.33     43.29 o 
  10   8   2      436.50      401.92      5.17 o 
  11   8   2      895.59      917.39      8.81 o 
  12   8   2      289.33      290.81      4.77 o 
  13   8   2      425.11      432.78      6.14 o 
  14   8   2      479.61      467.80      6.62 o 
  15   8   2      328.41      329.05      5.95 o 
  16   8   2     2141.81     2096.85     17.27 o 
  17   8   2      444.50      449.70      9.62 o 
   1   9   2    14505.55    14087.29    138.28 o 
   2   9   2        2.89        4.14      0.68 o 
   3   9   2     7459.16     7350.21     39.47 o 
   4   9   2      898.75      932.12      6.87 o 
   5   9   2     1984.32     1972.11     13.74 o 
   6   9   2     1421.26     1455.53      9.30 o 
   7   9   2       15.53       17.19      1.32 o 
   8   9   2     1403.81     1395.44      9.96 o 
   9   9   2      254.34      311.66      4.34 o 
  10   9   2      600.44      659.28      7.37 o 
  11   9   2     5566.79     5422.07     35.47 o 
  12   9   2      431.34      413.37      5.72 o 
  13   9   2     4397.07     4266.65     34.41 o 
  14   9   2       40.06       40.76      2.84 o 
  15   9   2     2316.09     2292.82     18.95 o 
  16   9   2       31.73       34.55      3.08 o 
  17   9   2     1163.56     1147.24     15.93 o 
   0  10   2     3135.79     3077.92     24.67 o 
   1  10   2     2576.77     2772.13     15.89 o 
   2  10   2     2716.48     2748.65     16.75 o 
   3  10   2     5709.12     5791.44     29.25 o 
   4  10   2      455.68      572.30      5.06 o 
   5  10   2     9772.51     9813.59     50.52 o 
   6  10   2       10.83       26.75      1.59 o 
   7  10   2     6708.86     6710.10     33.46 o 
   8  10   2        7.80        7.68      1.26 o 
   9  10   2     4251.11     4289.84     24.93 o 
  10  10   2       38.46       22.39      2.01 o 
  11  10   2      242.35      255.26      4.86 o 
  12  10   2      726.51      703.68      8.12 o 
  13  10   2       48.84       46.80      2.93 o 
  14  10   2      372.21      366.59      6.30 o 
  15  10   2      228.14      250.05      5.74 o 
  16  10   2       87.13       89.39      4.15 o 
  17  10   2      285.66      280.81      7.13 o 
   1  11   2    11296.50    11283.01     59.08 o 
   2  11   2      502.29      549.87      5.11 o 
   3  11   2     3476.52     3514.66     19.45 o 
   4  11   2      833.21      803.55      6.17 o 
   5  11   2     2328.28     2264.26     13.82 o 
   6  11   2     3669.87     3541.71     20.42 o 
   7  11   2       30.24       36.34      1.57 o 
   8  11   2     1803.27     1700.11     11.36 o 
   9  11   2      781.35      777.02      7.18 o 
  10  11   2     2371.17     2242.07     16.54 o 
  11  11   2      989.79      938.69      9.79 o 
  12  11   2       29.73       25.99      2.78 o 
  13  11   2     3518.34     3482.01     24.87 o 
  14  11   2       33.06       36.62      2.92 o 
  15  11   2     2145.61     2129.04     18.19 o 
  16  11   2      272.89      271.73      5.68 o 
  17  11   2     1292.19     1281.82     15.70 o 
   0  12   2      101.98       63.58      4.58 o 
   1  12   2       83.45       63.61      1.42 o 
   2  12   2     2474.25     2491.87     15.13 o 
   3  12   2     1343.67     1364.10      9.00 o 
   4  12   2     2227.23     2224.50     12.94 o 
   5  12   2     5523.43     5604.15     29.17 o 
   6  12   2      794.64      815.49      6.35 o 
   7  12   2     1757.92     1915.57     12.28 o 
   8  12   2      409.76      378.48      6.07 o 
   9  12   2     4438.02     4435.36     23.72 o 
  10  12   2     1062.20     1044.65      8.89 o 
  11  12   2     1812.13     1740.63     13.89 o 
  12  12   2      813.81      802.55      8.66 o 
  13  12   2      572.79      611.79      7.55 o 
  14  12   2      613.51      618.28      7.85 o 
  15  12   2        2.71        4.49      2.48 o 
  16  12   2      238.22      224.69      5.82 o 
  17  12   2     1319.46     1329.59     17.88 o 
   1  13   2    10545.14    10581.61     49.78 o 
   2  13   2      541.55      562.50      4.67 o 
   3  13   2     5753.94     5841.50     32.47 o 
   4  13   2     1165.34     1125.67      7.81 o 
   5  13   2      786.23      792.00      6.15 o 
   6  13   2      556.82      591.81      5.31 o 
   7  13   2     1355.75     1321.53      9.49 o 
   8  13   2     1544.78     1528.57     10.78 o 
   9  13   2     1341.31     1250.22     10.66 o 
  10  13   2      240.37      224.97      4.30 o 
  11  13   2     1505.77     1490.87     13.53 o 
  12  13   2      116.43      100.30      3.87 o 
  13  13   2      574.82      539.85      7.62 o 
  14  13   2      163.58      165.06      4.87 o 
  15  13   2      781.47      730.39      9.58 o 
  16  13   2        2.31        5.95      2.78 o 
   0  14   2     3347.83     3323.48     25.27 o 
   1  14   2      265.06      279.99      3.35 o 
   2  14   2     1511.07     1507.53     10.55 o 
   3  14   2     3792.03     3684.02     22.62 o 
   4  14   2      101.79      122.75      2.47 o 
   5  14   2     2469.96     2480.04     14.28 o 
   6  14   2     1491.55     1518.43     10.83 o 
   7  14   2     7478.46     7292.32     38.10 o 
   8  14   2      139.91      131.37      2.85 o 
   9  14   2     4845.85     4790.06     25.78 o 
  10  14   2      672.12      676.84      7.49 o 
  11  14   2     2562.05     2525.53     19.02 o 
  12  14   2     2068.08     2028.47     17.36 o 
  13  14   2      720.57      704.76      8.90 o 
  14  14   2      198.78      182.01      5.26 o 
  15  14   2      897.31      920.02     11.95 o 
  16  14   2      310.04      313.43      8.26 o 
   1  15   2     9143.23     9066.36     46.29 o 
   2  15   2     3580.17     3500.37     21.95 o 
   3  15   2     3005.89     3005.19     18.46 o 
   4  15   2     1526.40     1495.83     10.88 o 
   5  15   2     1878.32     1902.79     13.19 o 
   6  15   2      205.03      176.05      3.27 o 
   7  15   2      427.33      426.61      5.14 o 
   8  15   2      640.85      657.42      6.30 o 
   9  15   2      341.96      381.77      4.72 o 
  10  15   2      146.72      147.00      4.33 o 
  11  15   2     3505.99     3392.29     24.99 o 
  12  15   2      129.21      133.11      4.92 o 
  13  15   2     1338.67     1285.12     14.01 o 
  14  15   2      190.06      181.81      5.50 o 
  15  15   2     1642.83     1578.04     17.60 o 
  16  15   2      178.11      171.56      7.90 o 
   0  16   2     4337.46     4517.33     45.69 o 
   1  16   2      188.03      187.88      2.73 o 
   2  16   2       70.29      104.30      2.29 o 
   3  16   2     1566.98     1475.63     10.81 o 
   4  16   2      820.35      811.12      7.33 o 
   5  16   2     3738.00     3846.02     24.43 o 
   6  16   2       33.14       33.01      2.06 o 
   7  16   2     5014.94     4821.03     35.39 o 
   8  16   2      437.76      375.84      5.10 o 
   9  16   2     6052.50     5934.98     41.38 o 
  10  16   2      498.34      481.68      7.03 o 
  11  16   2      922.33      896.67     10.80 o 
  12  16   2      238.65      229.41      5.92 o 
  13  16   2        7.44       12.85      2.60 o 
  14  16   2      797.95      755.30     11.43 o 
  15  16   2      370.03      370.41      9.85 o 
  16  16   2      193.61      186.32      7.72 o 
   1  17   2     9277.29     9399.10     46.79 o 
   2  17   2      305.29      320.89      3.81 o 
   3  17   2     2717.78     2570.29     16.65 o 
   4  17   2     2389.83     2281.25     16.10 o 
   5  17   2      768.81      785.64      7.87 o 
   6  17   2     2637.40     2681.55     18.52 o 
   7  17   2      396.30      384.05      5.45 o 
   8  17   2     1168.81     1106.88     10.12 o 
   9  17   2      552.30      538.17      7.41 o 
  10  17   2       93.60       99.44      3.69 o 
  11  17   2      965.56      971.49     11.45 o 
  12  17   2      234.91      214.45      6.65 o 
  13  17   2     1372.27     1348.41     15.78 o 
  14  17   2       95.52       91.19      4.88 o 
  15  17   2     1438.67     1397.84     20.24 o 
   0  18   2      583.23      577.89      7.19 o 
   1  18   2       10.17       15.85      1.37 o 
   2  18   2      902.67      941.78      7.32 o 
   3  18   2        9.64       14.53      1.85 o 
   4  18   2      300.31      271.60      4.25 o 
   5  18   2     1193.24     1218.79     10.60 o 
   6  18   2        9.34       10.59      1.65 o 
   7  18   2     4429.72     4381.75     33.52 o 
   8  18   2      100.99       95.50      3.29 o 
   9  18   2     3077.39     3016.01     22.72 o 
  10  18   2      231.15      236.11      5.28 o 
  11  18   2     1083.66     1078.10     13.19 o 
  12  18   2      316.30      306.32      7.07 o 
  13  18   2      150.99      148.78      5.64 o 
  14  18   2      751.95      741.04     11.58 o 
  15  18   2       92.08       86.86      5.92 o 
   1  19   2     6437.13     6438.68     33.52 o 
   2  19   2      141.08      150.81      3.06 o 
   3  19   2     3055.77     3127.19     19.14 o 
   4  19   2      736.60      766.06      7.24 o 
   5  19   2       10.26       11.32      1.64 o 
   6  19   2      902.91      905.54      8.62 o 
   7  19   2       17.31       13.48      1.93 o 
   8  19   2     1587.62     1560.80     13.06 o 
   9  19   2      256.80      247.31      5.62 o 
  10  19   2      329.15      307.41      6.03 o 
  11  19   2      969.53      917.64     12.18 o 
  12  19   2      210.03      192.61      5.99 o 
  13  19   2     1432.96     1388.32     17.37 o 
  14  19   2      104.42      122.84      5.94 o 
  15  19   2     1024.32      992.05     17.77 o 
   0  20   2      428.90      407.13      6.22 o 
   1  20   2      448.34      478.97      4.99 o 
   2  20   2     1362.73     1359.43      9.80 o 
   3  20   2     3367.93     3374.85     21.54 o 
   4  20   2      357.73      350.29      4.85 o 
   5  20   2     4722.91     4768.76     29.41 o 
   6  20   2      369.35      347.52      5.19 o 
   7  20   2     2630.90     2640.52     21.25 o 
   8  20   2       24.21       26.63      2.20 o 
   9  20   2     2586.26     2595.73     24.42 o 
  10  20   2      154.51      144.49      5.04 o 
  11  20   2      583.01      560.33      8.91 o 
  12  20   2      714.59      721.05     13.37 o 
  13  20   2       56.19       52.93      4.40 o 
  14  20   2      471.96      471.90     11.35 o 
   1  21   2     3739.35     3802.53     20.99 o 
   2  21   2      151.95      127.51      3.05 o 
   3  21   2     1019.84     1067.20     11.25 o 
   4  21   2      112.61      127.06      3.36 o 
   5  21   2     1935.53     1941.26     14.51 o 
   6  21   2      478.08      486.19      6.33 o 
   7  21   2       68.86       67.52      2.97 o 
   8  21   2      165.64      156.18      4.03 o 
   9  21   2      368.12      385.03      9.29 o 
  10  21   2       42.11       38.46      3.05 o 
  11  21   2     1246.80     1205.41     13.85 o 
  12  21   2      146.27      139.11      5.69 o 
  13  21   2     1728.84     1711.04     20.27 o 
  14  21   2        2.00       -1.42      4.16 o 
   0  22   2      277.02      296.69      5.96 o 
   1  22   2      145.95      144.90      3.02 o 
   2  22   2      662.56      743.18      7.90 o 
   3  22   2     2639.82     2572.10     18.70 o 
   4  22   2     2347.86     2298.28     16.55 o 
   5  22   2     2858.89     2859.77     19.54 o 
   6  22   2        0.21        0.42      1.65 o 
   7  22   2     1995.35     2009.91     16.95 o 
   8  22   2      525.15      541.90      7.08 o 
   9  22   2     2305.86     2272.78     19.33 o 
  10  22   2      136.14      130.94      4.75 o 
  11  22   2      578.28      563.09      9.25 o 
  12  22   2       22.22       20.28      3.31 o 
  13  22   2      552.33      547.75     11.47 o 
   1  23   2     2094.94     2103.51     13.52 o 
   2  23   2       22.54       24.91      1.96 o 
   3  23   2     2263.14     2243.33     17.10 o 
   4  23   2      658.03      694.40      8.57 o 
   5  23   2     1173.11     1207.05     10.92 o 
   6  23   2      941.54      951.44      9.87 o 
   7  23   2       80.09       87.58      3.49 o 
   8  23   2      442.68      444.83     10.60 o 
   9  23   2      243.31      245.93      7.29 o 
  10  23   2      237.99      234.57      6.13 o 
  11  23   2     2200.35     2205.25     21.92 o 
  12  23   2      358.68      350.76      9.13 o 
  13  23   2      599.38      580.73     12.84 o 
   0  24   2      422.60      436.19      7.55 o 
   1  24   2      154.03      152.10      4.01 o 
   2  24   2     1804.14     1835.94     13.86 o 
   3  24   2      711.26      741.36      8.50 o 
   4  24   2       95.51       96.76      3.61 o 
   5  24   2     1053.87     1091.51     10.90 o 
   6  24   2       32.19       28.91      2.68 o 
   7  24   2     1441.15     1432.27     14.31 o 
   8  24   2      456.37      485.62      8.59 o 
   9  24   2     1460.74     1460.50     17.37 o 
  10  24   2        1.16       -2.49      2.64 o 
  11  24   2      428.17      430.10      9.29 o 
  12  24   2      402.80      398.03      9.10 o 
   1  25   2     2031.66     2039.06     15.66 o 
   2  25   2      471.19      459.94      8.84 o 
   3  25   2      981.08      981.40     11.19 o 
   4  25   2      562.01      581.62      8.41 o 
   5  25   2     1060.31     1073.78     11.96 o 
   6  25   2      551.17      539.04      9.28 o 
   7  25   2      157.40      169.44      5.63 o 
   8  25   2      658.90      674.53     15.52 o 
   9  25   2      297.31      296.97      8.37 o 
  10  25   2      682.18      664.23     12.54 o 
  11  25   2      740.74      729.82     13.33 o 
  12  25   2      154.09      155.42      7.16 o 
   0  26   2      265.17      274.52      7.56 o 
   1  26   2      125.80      141.93      4.19 o 
   2  26   2      900.40      892.96     10.67 o 
   3  26   2      691.30      723.21      9.54 o 
   4  26   2        8.41        5.38      2.36 o 
   5  26   2     3428.13     3390.11     26.60 o 
   6  26   2       68.62       69.81      4.23 o 
   7  26   2     1543.15     1537.00     18.30 o 
   8  26   2       41.73       50.54      5.09 o 
   9  26   2     1731.78     1707.61     23.74 o 
  10  26   2        2.53       -0.89      3.41 o 
  11  26   2      122.77      116.87      7.23 o 
   1  27   2     2930.71     2966.00     22.11 o 
   2  27   2        0.26       -0.22      2.19 o 
   3  27   2     1493.88     1495.10     14.96 o 
   4  27   2       10.77       11.45      2.58 o 
   5  27   2       74.57       78.45      4.01 o 
   6  27   2      521.42      539.03     14.80 o 
   7  27   2       75.33       77.58      5.86 o 
   8  27   2      198.62      193.53      8.02 o 
   9  27   2      259.37      247.25      8.90 o 
  10  27   2      193.12      187.32      8.54 o 
   0  28   2      749.36      758.48     12.81 o 
   1  28   2       96.66      110.69      4.12 o 
   2  28   2      398.13      410.28      7.31 o 
   3  28   2      275.27      298.11      6.40 o 
   4  28   2      168.09      164.87      5.16 o 
   5  28   2     1140.35     1137.13     13.65 o 
   6  28   2      203.97      201.34      6.81 o 
   7  28   2     2141.51     2140.40     27.45 o 
   8  28   2       30.46       32.70      4.77 o 
   9  28   2     1557.35     1527.53     24.43 o 
  10  28   2      241.59      248.58      9.29 o 
   1  29   2     2548.14     2539.35     23.07 o 
   2  29   2      318.13      332.31      7.23 o 
   3  29   2      573.30      583.87      8.92 o 
   4  29   2      195.46      200.91      6.92 o 
   5  29   2      158.89      158.23      5.61 o 
   6  29   2       23.40       26.40      3.24 o 
   7  29   2      251.97      269.69      9.21 o 
   8  29   2      617.76      660.59     14.16 o 
   9  29   2       94.33       90.92      6.61 o 
   0  30   2      382.01      408.33     10.31 o 
   1  30   2       24.58       33.48      3.37 o 
   2  30   2      289.16      298.06      7.61 o 
   3  30   2      973.94      993.77     13.75 o 
   4  30   2       20.44       21.24      3.13 o 
   5  30   2      584.12      603.74     14.72 o 
   6  30   2      231.76      234.53      7.24 o 
   7  30   2      655.57      665.85     12.89 o 
   8  30   2        0.72       -2.47      3.60 o 
   1  31   2     1266.48     1293.44     14.95 o 
   2  31   2      337.20      362.53      8.17 o 
   3  31   2      684.01      688.80     11.35 o 
   4  31   2      802.64      813.34     12.43 o 
   5  31   2      743.37      747.95     10.98 o 
   6  31   2      237.83      231.96      7.43 o 
   0  32   2       90.73       90.35      8.25 o 
   1  32   2       57.50       57.33      4.48 o 
   2  32   2        9.03        8.83      3.12 o 
   3  32   2      182.67      197.78      6.59 o 
   4  32   2      307.91      335.90      8.09 o 
   5  32   2      547.69      561.04     11.27 o 
   1  33   2     1586.52     1661.02     21.80 o 
   2  33   2      110.08      112.57      5.92 o 
   3  33   2     1150.94     1170.01     26.50 o 
   1   0   3     2459.74     2508.76     36.90 o 
   2   0   3     1555.40     1555.13     19.59 o 
   3   0   3       13.35       19.92      3.16 o 
   4   0   3    12666.37    12638.51    135.91 o 
   5   0   3       35.39       48.97      4.08 o 
   6   0   3    28634.81    29232.67    267.77 o 
   7   0   3     1072.53     1015.05     14.25 o 
   8   0   3    17170.15    16989.63    157.08 o 
   9   0   3      192.45      199.68      6.78 o 
  10   0   3     1902.30     2052.83     26.66 o 
  11   0   3       36.85       38.15      4.19 o 
  12   0   3      611.78      585.01      9.94 o 
  13   0   3       50.47       49.26      3.49 o 
  14   0   3       85.88      103.94      5.60 o 
  15   0   3       13.80       15.58      3.39 o 
  16   0   3      381.73      370.66      9.87 o 
  17   0   3      494.18      508.40     19.33 o 
  18   0   3      784.89      805.07     19.46 o 
   0   1   3    14802.97    14764.43    202.21 o 
   1   1   3     2982.56     3255.81     32.94 o 
   2   1   3    13818.92    13243.67    216.77 o 
   3   1   3       73.87      115.37      9.38 o 
   4   1   3     6805.28     6751.71     52.98 o 
   5   1   3        1.59       15.42      1.85 o 
   6   1   3      881.35      897.36      8.96 o 
   7   1   3     1625.91     1621.48     13.19 o 
   8   1   3      147.26      164.12      3.98 o 
   9   1   3      123.68      122.29      3.44 o 
  10   1   3     2385.11     2488.10     20.32 o 
  11   1   3      812.08      715.68      7.86 o 
  12   1   3     5559.74     5532.86     34.74 o 
  13   1   3        0.03        0.57      1.52 o 
  14   1   3     4362.56     4394.01     30.97 o 
  15   1   3       26.49       27.65      2.63 o 
  16   1   3     2642.08     2641.42     21.78 o 
  17   1   3      238.39      255.72      7.03 o 
  18   1   3      126.84      115.51      5.85 o 
   2   2   3     3496.36     3463.45     30.96 o 
   3   2   3     4911.86     5374.67    140.12 o 
   4   2   3     6657.65     6509.34     51.24 o 
   5   2   3        0.89        0.77      1.38 o 
   6   2   3     9367.80     9184.10     57.43 o 
   7   2   3      252.91      309.65      4.74 o 
   8   2   3     5295.13     5396.01     34.47 o 
   9   2   3      139.48      158.40      3.77 o 
  10   2   3     6348.79     6478.67     47.00 o 
  11   2   3      121.77      111.11      3.32 o 
  12   2   3      309.68      312.77      5.63 o 
  13   2   3        2.08        1.59      1.60 o 
  14   2   3       52.56       55.90      3.95 o 
  15   2   3      410.11      431.16      7.02 o 
  16   2   3      286.20      272.73      6.13 o 
  17   2   3       86.90       97.55      5.05 o 
  18   2   3      886.82      936.94     14.23 o 
   0   3   3    20480.86    20614.35    392.85 o 
   1   3   3     1826.12     1939.87     40.92 o 
   2   3   3    15885.97    16437.62    137.28 o 
   3   3   3      635.23      725.55      7.98 o 
   4   3   3     2768.35     2670.32     23.04 o 
   5   3   3        2.18        0.45      1.99 o 
   6   3   3     1033.01      968.96      8.36 o 
   7   3   3     1390.21     1463.45     11.69 o 
   8   3   3      227.82      218.74      4.13 o 
   9   3   3     2404.35     2310.77     17.43 o 
  10   3   3     2555.34     2575.45     20.25 o 
  11   3   3        1.85        3.07      1.53 o 
  12   3   3     1943.20     2046.69     15.59 o 
  13   3   3       33.00       43.60      2.58 o 
  14   3   3     3969.17     4047.71     29.07 o 
  15   3   3       78.56       73.16      3.60 o 
  16   3   3     1412.13     1420.76     15.03 o 
  17   3   3       79.17       78.39      4.37 o 
  18   3   3     1681.27     1731.51     18.20 o 
   1   4   3     2408.62     2667.57     23.95 o 
   2   4   3    12052.16    12671.85    105.61 o 
   3   4   3        0.98       22.80      8.11 o 
   4   4   3     5879.91     5369.67    100.25 o 
   5   4   3        3.01        6.68      1.22 o 
   6   4   3     9794.81     9563.34     51.63 o 
   7   4   3      359.47      310.39      4.30 o 
   8   4   3     1411.81     1417.22     11.19 o 
   9   4   3        6.79       13.21      1.40 o 
  10   4   3     3355.06     3442.98     23.92 o 
  11   4   3        3.62        9.71      1.75 o 
  12   4   3      876.35      913.87      9.25 o 
  13   4   3      346.92      369.77      5.83 o 
  14   4   3      203.25      216.13      5.14 o 
  15   4   3       82.85       84.72      3.60 o 
  16   4   3      654.17      678.44      8.99 o 
  17   4   3       42.41       46.04      3.52 o 
  18   4   3     1145.37     1202.79     27.83 o 
   0   5   3     7000.72     6338.94     68.48 o 
   1   5   3     3672.94     4001.36     31.35 o 
   2   5   3    20322.09    20743.70    156.58 o 
   3   5   3      849.69      845.42      8.18 o 
   4   5   3     9637.57    10019.49     83.18 o 
   5   5   3        1.03        4.51      1.04 o 
   6   5   3      784.52      814.85      7.22 o 
   7   5   3     1072.55     1111.55     11.42 o 
   8   5   3      423.01      401.34      6.23 o 
   9   5   3      724.59      695.97      6.62 o 
  10   5   3     3707.36     3662.72     23.97 o 
  11   5   3       17.09       16.68      2.04 o 
  12   5   3     2888.10     2881.03     20.19 o 
  13   5   3      122.13      108.81      3.52 o 
  14   5   3     3849.79     3849.70     26.62 o 
  15   5   3        7.34       10.38      2.11 o 
  16   5   3     2916.47     2979.09     22.79 o 
  17   5   3       59.39       59.78      3.99 o 
   1   6   3        1.79       -0.76      0.76 o 
   2   6   3     6164.82     6256.16     44.33 o 
   3   6   3       90.96      139.12      2.26 o 
   4   6   3    14358.93    14659.41     93.74 o 
   5   6   3       34.74       48.93      2.64 o 
   6   6   3    13050.84    13223.63     75.90 o 
   7   6   3     1370.63     1352.96     10.57 o 
   8   6   3     8872.77     8847.85     50.96 o 
   9   6   3        2.10        3.34      1.55 o 
  10   6   3     4274.54     4337.44     28.91 o 
  11   6   3      597.12      574.18      7.55 o 
  12   6   3     1249.09     1266.50     12.08 o 
  13   6   3      273.61      288.76      4.86 o 
  14   6   3       39.75       45.82      2.90 o 
  15   6   3        1.68        2.68      1.92 o 
  16   6   3      487.60      500.03      7.49 o 
  17   6   3        2.75        4.45      2.88 o 
   0   7   3    30967.93    31012.11    316.37 o 
   1   7   3     2550.42     2980.05     22.71 o 
   2   7   3     4620.92     4117.01     29.26 o 
   3   7   3     2121.65     2215.31     15.94 o 
   4   7   3     5564.90     5442.85     38.46 o 
   5   7   3     1948.31     2056.96     13.38 o 
   6   7   3       97.15       91.61      2.53 o 
   7   7   3      984.00      880.12      7.92 o 
   8   7   3      156.60      154.23      3.28 o 
   9   7   3       26.51       35.47      2.81 o 
  10   7   3     3687.35     3706.58     25.63 o 
  11   7   3       90.72       92.86      3.65 o 
  12   7   3     3767.89     3755.75     25.02 o 
  13   7   3        1.05       -0.66      1.60 o 
  14   7   3     3340.13     3298.34     22.82 o 
  15   7   3       46.77       40.39      2.95 o 
  16   7   3     1019.58      998.64     11.37 o 
  17   7   3      159.12      180.09      6.38 o 
   1   8   3     3576.63     4001.58     24.01 o 
   2   8   3      518.41      440.40      3.95 o 
   3   8   3       21.09       25.64      1.30 o 
   4   8   3     3689.51     3576.52     21.50 o 
   5   8   3      458.80      513.91      5.25 o 
   6   8   3     8081.56     7812.22     52.98 o 
   7   8   3     3227.73     3222.07     19.81 o 
   8   8   3    11996.17    11903.35     64.17 o 
   9   8   3      177.65      173.43      3.84 o 
  10   8   3     4470.66     4419.65     29.82 o 
  11   8   3       82.23       90.52      3.06 o 
  12   8   3      898.54      898.76      9.51 o 
  13   8   3      940.02      939.40      9.83 o 
  14   8   3       79.69       82.54      3.63 o 
  15   8   3       31.23       27.91      2.70 o 
  16   8   3      100.40      105.16      5.20 o 
  17   8   3       99.00      101.32      5.32 o 
   0   9   3    11086.13    11158.61    100.70 o 
   1   9   3      776.85      867.41      6.59 o 
   2   9   3     7186.56     7241.47     42.58 o 
   3   9   3     2276.51     2367.74     14.15 o 
   4   9   3     4986.22     4973.87     29.05 o 
   5   9   3       26.96       30.00      1.51 o 
   6   9   3       13.71       27.47      1.60 o 
   7   9   3      198.80      173.40      3.34 o 
   8   9   3      242.53      200.70      3.71 o 
   9   9   3       50.31       43.33      2.28 o 
  10   9   3     2107.47     2125.96     15.51 o 
  11   9   3       11.12       11.90      1.74 o 
  12   9   3     2430.20     2369.74     18.63 o 
  13   9   3      329.19      338.12      5.73 o 
  14   9   3     3594.15     3575.06     25.68 o 
  15   9   3       77.47       83.04      3.78 o 
  16   9   3     1780.41     1782.99     17.73 o 
  17   9   3      138.37      138.58      6.05 o 
   1  10   3     1107.60     1144.08      8.25 o 
   2  10   3     1636.82     1681.69     11.77 o 
   3  10   3        6.45       11.08      1.23 o 
   4  10   3     2802.32     2619.07     16.62 o 
   5  10   3        1.07        3.31      1.02 o 
   6  10   3    12459.50    12511.42     61.27 o 
   7  10   3     1217.17     1176.93      9.39 o 
   8  10   3     4074.39     3959.16     22.87 o 
   9  10   3       91.35       98.93      2.74 o 
  10  10   3     1492.11     1525.52     12.28 o 
  11  10   3      270.06      260.46      4.78 o 
  12  10   3      163.79      157.39      5.05 o 
  13  10   3      575.60      577.73      7.62 o 
  14  10   3        0.58       12.79      2.44 o 
  15  10   3       10.26        8.64      2.34 o 
  16  10   3      109.46      109.95      5.03 o 
  17  10   3        0.88        2.53      3.13 o 
   0  11   3    12247.43    11944.07     87.65 o 
   1  11   3     1245.18     1226.69      8.87 o 
   2  11   3    14248.11    14271.22     85.58 o 
   3  11   3      171.89      187.47      2.64 o 
   4  11   3     2756.87     2848.93     18.05 o 
   5  11   3      347.10      336.25      4.36 o 
   6  11   3      935.10      945.88      7.11 o 
   7  11   3      124.10      116.64      2.63 o 
   8  11   3      319.22      295.13      4.04 o 
   9  11   3       38.53       40.45      2.02 o 
  10  11   3     2201.84     2061.76     14.87 o 
  11  11   3       52.26       48.58      2.62 o 
  12  11   3     2427.55     2356.62     18.83 o 
  13  11   3       66.71       69.88      3.44 o 
  14  11   3     5554.44     5467.00     36.33 o 
  15  11   3       26.12       24.58      2.84 o 
  16  11   3     1817.77     1791.51     21.37 o 
  17  11   3        0.06       -2.58      2.58 o 
   1  12   3      155.94      142.50      3.05 o 
   2  12   3     5916.98     5958.06     35.93 o 
   3  12   3     1818.59     1930.35     14.10 o 
   4  12   3     7960.71     8220.96     46.34 o 
   5  12   3       32.30       31.49      1.69 o 
   6  12   3     7698.69     7888.90     40.11 o 
   7  12   3       75.92       85.80      2.35 o 
   8  12   3     2807.28     2982.50     17.47 o 
   9  12   3       63.09       66.04      2.35 o 
  10  12   3     5026.75     4865.38     29.65 o 
  11  12   3       32.28       38.49      2.43 o 
  12  12   3      481.65      464.87      6.96 o 
  13  12   3       49.56       49.83      3.26 o 
  14  12   3       21.99       23.00      2.63 o 
  15  12   3      493.67      511.46      8.31 o 
  16  12   3      548.34      560.45     10.29 o 
   0  13   3     8866.91     8624.52    163.77 o 
   1  13   3      626.26      635.90      5.99 o 
   2  13   3     7626.36     7279.25     45.99 o 
   3  13   3      246.36      252.53      3.89 o 
   4  13   3     3627.49     3836.33     22.52 o 
   5  13   3      701.56      700.56      6.45 o 
   6  13   3       68.33       55.17      2.28 o 
   7  13   3     1003.76      932.56      8.48 o 
   8  13   3      328.25      322.70      4.80 o 
   9  13   3      392.31      341.99      5.36 o 
  10  13   3     2818.66     2800.92     20.78 o 
  11  13   3       82.51       88.13      3.28 o 
  12  13   3     2075.84     2097.47     17.88 o 
  13  13   3       10.89       10.62      2.39 o 
  14  13   3     2047.00     1957.21     18.21 o 
  15  13   3      107.21       99.63      4.90 o 
  16  13   3     1357.93     1330.92     19.18 o 
   1  14   3       79.10       92.73      2.54 o 
   2  14   3     3316.56     3302.13     21.84 o 
   3  14   3        0.25        2.86      1.04 o 
   4  14   3     5056.84     4914.77     28.17 o 
   5  14   3      102.62      122.56      2.84 o 
   6  14   3     6556.72     6344.31     37.48 o 
   7  14   3       66.33       60.38      2.49 o 
   8  14   3     3964.18     3915.39     25.32 o 
   9  14   3      151.37      130.23      4.40 o 
  10  14   3     2044.26     1981.95     17.22 o 
  11  14   3      253.16      254.53      5.47 o 
  12  14   3     1701.27     1658.76     18.02 o 
  13  14   3       44.83       50.13      3.85 o 
  14  14   3       59.24       61.53      4.03 o 
  15  14   3        1.44        0.55      2.93 o 
  16  14   3      470.54      470.32     11.02 o 
   0  15   3     2222.22     2204.65     18.35 o 
   1  15   3      428.50      421.47      3.95 o 
   2  15   3     1969.96     2056.39     13.60 o 
   3  15   3       51.13       44.32      2.00 o 
   4  15   3     4595.08     4568.74     26.63 o 
   5  15   3      166.63      172.90      3.32 o 
   6  15   3      834.81      852.34      8.20 o 
   7  15   3      413.83      414.42      5.55 o 
   8  15   3       48.70       57.27      2.76 o 
   9  15   3      134.69      116.22      3.97 o 
  10  15   3     1149.99     1139.44     10.95 o 
  11  15   3      784.74      807.41     10.06 o 
  12  15   3     2118.79     2053.09     21.09 o 
  13  15   3        0.59        1.12      2.51 o 
  14  15   3     1700.84     1671.83     18.22 o 
  15  15   3       15.96       15.99      3.65 o 
  16  15   3     1870.52     1845.80     25.24 o 
   1  16   3      105.06       94.01      2.11 o 
   2  16   3      519.14      496.07      5.36 o 
   3  16   3      871.00      856.01      7.91 o 
   4  16   3     4251.30     4313.83     25.55 o 
   5  16   3        5.60        2.89      1.32 o 
   6  16   3     4956.57     4800.61     29.84 o 
   7  16   3      449.93      409.48      5.97 o 
   8  16   3     4560.23     4336.15     31.12 o 
   9  16   3       27.86       19.14      2.32 o 
  10  16   3     1997.21     1970.03     16.18 o 
  11  16   3       61.54       60.96      3.52 o 
  12  16   3      116.78      126.78      6.62 o 
  13  16   3      101.28      104.64      7.09 o 
  14  16   3       16.11       28.22      3.36 o 
  15  16   3      133.67      133.05      6.71 o 
   0  17   3     8977.07     9204.35     64.83 o 
   1  17   3      271.06      258.37      3.36 o 
   2  17   3     7441.22     7075.56     41.16 o 
   3  17   3      285.98      247.25      4.10 o 
   4  17   3     1463.48     1485.39     11.81 o 
   5  17   3       44.71       42.90      2.24 o 
   6  17   3      808.44      788.04      8.57 o 
   7  17   3      486.09      481.55      6.68 o 
   8  17   3      107.46       94.74      3.75 o 
   9  17   3      164.78      172.00      4.53 o 
  10  17   3     1561.10     1524.29     13.61 o 
  11  17   3        1.09        3.66      2.17 o 
  12  17   3     3615.04     3533.13     29.83 o 
  13  17   3        3.07        3.24      2.77 o 
  14  17   3     3347.88     3317.78     29.83 o 
  15  17   3       35.42       35.89      4.49 o 
   1  18   3       90.17       86.40      2.26 o 
   2  18   3     1260.10     1335.45     10.90 o 
   3  18   3      231.10      263.08      4.34 o 
   4  18   3     1281.21     1355.57     11.25 o 
   5  18   3      199.19      208.71      4.12 o 
   6  18   3     7665.19     7584.81     47.33 o 
   7  18   3       44.80       60.03      2.99 o 
   8  18   3     3314.01     3266.89     25.29 o 
   9  18   3       83.10       74.60      3.26 o 
  10  18   3     2623.57     2586.53     21.91 o 
  11  18   3        3.43        0.87      2.20 o 
  12  18   3       39.19       50.83      3.59 o 
  13  18   3      106.78      103.01      5.28 o 
  14  18   3        0.97       12.06      4.14 o 
  15  18   3      246.54      231.02      8.34 o 
   0  19   3     5034.67     5138.93     38.80 o 
   1  19   3       20.40       23.70      1.57 o 
   2  19   3     7212.82     7216.11     42.40 o 
   3  19   3     1342.14     1244.68     11.20 o 
   4  19   3     1212.42     1265.22     11.56 o 
   5  19   3      176.37      176.98      4.51 o 
   6  19   3       25.41       27.90      2.34 o 
   7  19   3       69.31       74.04      3.32 o 
   8  19   3       46.22       44.05      2.76 o 
   9  19   3        1.03        3.48      2.23 o 
  10  19   3     1217.89     1214.91     13.36 o 
  11  19   3      187.08      187.73      5.55 o 
  12  19   3     1466.88     1465.32     15.66 o 
  13  19   3      405.94      396.80      8.87 o 
  14  19   3     2986.68     2940.08     33.28 o 
   1  20   3      244.68      263.09      3.82 o 
   2  20   3     1425.58     1464.55     12.01 o 
   3  20   3       72.41       63.59      2.89 o 
   4  20   3     3358.77     3303.29     24.97 o 
   5  20   3      417.57      418.53      6.73 o 
   6  20   3     5028.32     5009.67     37.55 o 
   7  20   3      200.75      225.18      5.06 o 
   8  20   3     1537.94     1494.80     13.75 o 
   9  20   3        1.29       -0.29      1.83 o 
  10  20   3     1651.85     1607.86     16.18 o 
  11  20   3       84.24       80.70      4.20 o 
  12  20   3      276.72      259.44      6.46 o 
  13  20   3       36.09       29.08      3.54 o 
  14  20   3      164.99      164.76      7.59 o 
   0  21   3     3289.19     3303.29     29.47 o 
   1  21   3      601.85      593.63      6.19 o 
   2  21   3     1510.70     1557.62     12.74 o 
   3  21   3      133.78      122.79      4.26 o 
   4  21   3     1117.11     1156.38     11.99 o 
   5  21   3       49.69       45.06      2.97 o 
   6  21   3      232.89      230.69      5.46 o 
   7  21   3       47.10       50.88      3.01 o 
   8  21   3       93.95      100.38      4.14 o 
   9  21   3       31.56       36.56      3.24 o 
  10  21   3      593.47      579.22      9.08 o 
  11  21   3       23.67       26.00      3.23 o 
  12  21   3      812.89      798.87     14.39 o 
  13  21   3       29.39       31.41      4.58 o 
   1  22   3      141.49      146.78      3.22 o 
   2  22   3     1570.22     1542.99     12.86 o 
   3  22   3        0.83        6.93      2.29 o 
   4  22   3     2657.73     2643.21     21.52 o 
   5  22   3       37.65       40.74      2.78 o 
   6  22   3     1516.72     1488.54     13.83 o 
   7  22   3      202.39      215.83      5.05 o 
   8  22   3     2674.67     2658.11     22.27 o 
   9  22   3        1.88       -0.99      2.11 o 
  10  22   3     1628.76     1578.64     17.59 o 
  11  22   3       64.54       65.99      4.37 o 
  12  22   3     1144.76     1144.24     14.99 o 
  13  22   3       40.80       26.63      4.50 o 
   0  23   3     4221.57     4242.79     34.15 o 
   1  23   3      178.41      174.74      4.41 o 
   2  23   3     2804.87     2752.34     19.85 o 
   3  23   3      329.90      321.82      5.50 o 
   4  23   3     2875.72     2884.04     21.92 o 
   5  23   3      432.29      418.80      6.72 o 
   6  23   3       32.79       36.36      2.79 o 
   7  23   3        5.74        4.54      2.19 o 
   8  23   3       58.37       72.42      3.82 o 
   9  23   3        1.28        1.83      2.52 o 
  10  23   3     2225.14     2234.58     22.34 o 
  11  23   3      167.83      176.15      6.38 o 
  12  23   3     1753.43     1749.70     22.05 o 
  13  23   3      104.94      102.45     12.26 o 
   1  24   3        8.24       10.00      1.84 o 
   2  24   3      510.86      533.24      7.43 o 
   3  24   3        9.62       10.25      2.09 o 
   4  24   3     1340.11     1356.00     13.90 o 
   5  24   3      101.60      106.37      4.09 o 
   6  24   3     3203.83     3187.15     24.23 o 
   7  24   3      961.31     1022.55     11.38 o 
   8  24   3     2489.77     2496.02     21.66 o 
   9  24   3       47.16       39.47      3.67 o 
  10  24   3     1261.78     1258.39     15.85 o 
  11  24   3      149.74      143.44      6.08 o 
  12  24   3      307.94      299.44      8.81 o 
   0  25   3     2965.46     3035.96     28.62 o 
   1  25   3       98.86      108.15      3.73 o 
   2  25   3     2315.67     2295.76     20.32 o 
   3  25   3       58.26       45.15      3.02 o 
   4  25   3     1862.54     1897.87     16.68 o 
   5  25   3       15.87       20.67      2.67 o 
   6  25   3      344.66      358.54      6.59 o 
   7  25   3        7.16        1.97      2.21 o 
   8  25   3       38.17       37.98      3.19 o 
   9  25   3       16.93       16.64      3.23 o 
  10  25   3     1213.68     1234.09     16.56 o 
  11  25   3        2.15       -1.75      3.34 o 
   1  26   3       17.14       15.90      2.38 o 
   2  26   3      290.42      311.60      5.93 o 
   3  26   3      337.08      330.53      6.20 o 
   4  26   3     1051.02     1040.73     11.50 o 
   5  26   3        0.39        1.28      2.28 o 
   6  26   3     3093.04     3042.57     26.50 o 
   7  26   3       14.10       11.10      2.95 o 
   8  26   3     1299.47     1278.40     16.58 o 
   9  26   3       95.21       90.40      5.74 o 
  10  26   3     1161.54     1182.91     17.46 o 
  11  26   3        1.06       -3.04      3.04 o 
   0  27   3     2000.58     2036.86     24.04 o 
   1  27   3       22.00       23.73      3.01 o 
   2  27   3     2194.06     2221.30     20.57 o 
   3  27   3       35.87       42.36      3.37 o 
   4  27   3      136.72      136.30      5.24 o 
   5  27   3      713.68      725.76     11.24 o 
   6  27   3        9.46       12.60      2.99 o 
   7  27   3        0.31        1.61      2.74 o 
   8  27   3        1.64        2.78      3.56 o 
   9  27   3        8.09        3.73      3.79 o 
  10  27   3      260.49      261.01      9.22 o 
   1  28   3       59.40       69.66      4.14 o 
   2  28   3      590.41      622.92     10.11 o 
   3  28   3        1.19        1.78      2.67 o 
   4  28   3      970.31      990.03     12.63 o 
   5  28   3       17.66       17.13      3.21 o 
   6  28   3     2258.25     2257.57     23.02 o 
   7  28   3       17.12       16.53      3.23 o 
   8  28   3     1548.18     1560.77     22.63 o 
   9  28   3       19.51       14.38      4.99 o 
   0  29   3     2633.23     2621.02     57.41 o 
   1  29   3        1.00        0.04      2.94 o 
   2  29   3     1356.86     1383.69     16.23 o 
   3  29   3      107.53      103.51      5.07 o 
   4  29   3      893.63      893.93     12.82 o 
   5  29   3       39.91       39.44      3.64 o 
   6  29   3        0.79        2.76      2.94 o 
   7  29   3       87.15       79.25      5.35 o 
   8  29   3       96.95       98.54      6.05 o 
   1  30   3      109.40      111.78      6.61 o 
   2  30   3      541.46      557.49     14.03 o 
   3  30   3      184.53      200.24      6.42 o 
   4  30   3     2150.09     2213.93     22.82 o 
   5  30   3       96.38       89.14      5.39 o 
   6  30   3     1531.61     1559.54     21.87 o 
   7  30   3       20.31        9.94      3.68 o 
   0  31   3     1172.30     1166.26     40.81 o 
   1  31   3      140.02      132.38      7.13 o 
   2  31   3     1084.11     1082.62     15.21 o 
   3  31   3       64.53       76.79      5.25 o 
   4  31   3     1250.93     1315.62     16.34 o 
   5  31   3       42.30       47.42      4.16 o 
   6  31   3      369.24      378.92      9.22 o 
   1  32   3       42.54       41.54      5.74 o 
   2  32   3      488.02      484.99     11.80 o 
   3  32   3       63.00       67.79      4.93 o 
   4  32   3      339.09      341.78      8.76 o 
   1   0   4      144.13      197.23      4.54 o 
   2   0   4     6325.94     6121.21     57.52 o 
   3   0   4     7399.73     7451.73     69.94 o 
   4   0   4     2212.30     2003.37     22.20 o 
   5   0   4     3874.20     3837.91     39.12 o 
   6   0   4       26.44       24.48      5.25 o 
   7   0   4     9028.42     9001.41     69.13 o 
   8   0   4     8322.62     8232.34     71.02 o 
   9   0   4     3474.28     3595.26     35.04 o 
  10   0   4       31.43       21.47      2.81 o 
  11   0   4      800.33      852.25     12.48 o 
  12   0   4      704.73      731.84     13.21 o 
  13   0   4       35.58       43.06      4.61 o 
  14   0   4      465.21      473.83      9.02 o 
  15   0   4        0.21        2.26      6.45 o 
  16   0   4     1209.71     1198.94     17.80 o 
  17   0   4        6.92       -3.59      3.82 o 
   1   1   4     2223.86     2018.39     29.43 o 
   2   1   4     1232.37     1450.14     11.80 o 
   3   1   4     1935.21     1930.22     44.71 o 
   4   1   4     3355.88     3552.52     25.47 o 
   5   1   4     3074.23     3099.85     23.03 o 
   6   1   4     5094.04     5230.14     37.64 o 
   7   1   4      360.74      382.31      4.97 o 
   8   1   4     5316.88     5361.30     32.45 o 
   9   1   4       12.18       13.19      1.90 o 
  10   1   4     1303.11     1325.25     11.57 o 
  11   1   4     2831.95     2870.00     22.94 o 
  12   1   4      807.97      792.47      9.70 o 
  13   1   4     2889.79     2925.63     21.66 o 
  14   1   4       45.17       42.36      2.81 o 
  15   1   4     2010.22     2068.40     16.99 o 
  16   1   4      809.10      834.49     10.77 o 
  17   1   4      226.84      229.56      9.69 o 
   0   2   4     5942.99     5993.55     55.49 o 
   1   2   4        7.94        7.30      1.63 o 
   2   2   4     5147.54     5144.98     39.49 o 
   3   2   4     8682.42     8711.93     57.33 o 
   4   2   4     1765.89     1818.32     14.52 o 
   5   2   4     8018.96     7899.71     53.15 o 
   6   2   4        0.30        4.34      2.22 o 
   7   2   4     9126.09     9146.85     54.81 o 
   8   2   4        0.29        0.71      2.26 o 
   9   2   4      820.09      866.11      8.52 o 
  10   2   4      383.93      423.37      5.95 o 
  11   2   4      868.25      874.20      9.76 o 
  12   2   4     1951.68     1964.31     16.24 o 
  13   2   4       38.66       43.53      2.81 o 
  14   2   4      860.49      879.73      9.06 o 
  15   2   4        3.36        3.52      2.21 o 
  16   2   4     1165.59     1220.69     12.49 o 
  17   2   4      556.70      584.92     11.99 o 
   1   3   4     9807.78     9861.80     59.65 o 
   2   3   4     3090.60     3225.99     25.66 o 
   3   3   4    13309.39    13851.35    101.52 o 
   4   3   4     1937.44     1903.19     14.15 o 
   5   3   4     2302.26     2376.04     17.37 o 
   6   3   4     2670.93     2637.67     18.12 o 
   7   3   4      150.74      153.02      6.34 o 
   8   3   4     1465.75     1486.29     11.82 o 
   9   3   4     2579.11     2511.77     17.89 o 
  10   3   4     1374.58     1403.67     12.08 o 
  11   3   4     1543.88     1596.68     15.06 o 
  12   3   4       52.00       56.60      2.74 o 
  13   3   4     4210.38     4301.65     29.83 o 
  14   3   4        0.03       -1.00      2.06 o 
  15   3   4     2440.45     2504.32     19.59 o 
  16   3   4      787.74      811.76      9.86 o 
  17   3   4     1781.11     1806.04     23.81 o 
   0   4   4     8767.78     9199.96     74.29 o 
   1   4   4     2524.28     2788.49     20.03 o 
   2   4   4     6180.75     6370.46     42.08 o 
   3   4   4     8606.23     7154.16   1022.14 o 
   4   4   4     2282.95     2258.14     16.32 o 
   5   4   4     4723.13     4682.39     31.07 o 
   6   4   4      397.42      359.82      4.53 o 
   7   4   4     2171.32     2164.66     16.89 o 
   8   4   4     1258.70     1297.95     11.39 o 
   9   4   4     1470.39     1523.45     12.40 o 
  10   4   4      615.34      638.46      7.44 o 
  11   4   4     1775.07     1811.32     14.27 o 
  12   4   4      925.99      970.04      9.84 o 
  13   4   4      107.22      121.00      4.52 o 
  14   4   4     1216.50     1248.05     11.74 o 
  15   4   4       28.80       31.51      3.23 o 
  16   4   4      671.90      685.17      9.99 o 
  17   4   4     1090.58     1115.24     16.52 o 
   1   5   4    11547.21    11661.59     70.26 o 
   2   5   4       13.72       33.11      1.56 o 
   3   5   4     4743.50     4910.79     33.17 o 
   4   5   4     3703.50     3752.10     25.24 o 
   5   5   4      224.29      214.70      3.89 o 
   6   5   4     1408.41     1391.85     10.61 o 
   7   5   4       55.48       71.82      2.60 o 
   8   5   4     3416.11     3464.88     24.00 o 
   9   5   4     1155.93     1129.29     11.08 o 
  10   5   4     1715.85     1771.33     13.76 o 
  11   5   4     1044.86     1059.85     10.53 o 
  12   5   4      648.66      666.82      9.16 o 
  13   5   4     1637.83     1702.82     19.41 o 
  14   5   4        5.27        8.38      2.14 o 
  15   5   4      725.08      730.18      9.07 o 
  16   5   4      208.59      219.30      6.81 o 
  17   5   4     1323.18     1359.83     18.74 o 
   0   6   4     8132.21     8155.41     86.90 o 
   1   6   4      333.05      322.20      3.36 o 
   2   6   4     3656.19     3604.83     25.66 o 
   3   6   4     1601.69     1593.77     11.91 o 
   4   6   4      527.14      425.17      4.99 o 
   5   6   4     2757.36     2685.10     15.69 o 
   6   6   4      117.37      125.88      3.37 o 
   7   6   4     3380.46     3428.97     22.27 o 
   8   6   4      231.04      258.56      4.10 o 
   9   6   4     4567.81     4565.49     28.76 o 
  10   6   4     1068.13     1096.06      9.94 o 
  11   6   4     2112.20     2145.79     18.07 o 
  12   6   4     2072.99     2147.14     19.78 o 
  13   6   4      527.81      535.23      9.69 o 
  14   6   4      166.97      166.18      4.39 o 
  15   6   4      129.55      132.13      4.62 o 
  16   6   4      521.56      538.66      9.10 o 
  17   6   4      286.71      297.11      8.45 o 
   1   7   4     4672.15     4681.20     27.95 o 
   2   7   4     7450.72     7861.30     43.55 o 
   3   7   4     3265.87     3107.48     21.71 o 
   4   7   4     3102.91     3150.14     20.32 o 
   5   7   4      758.23      799.85      6.08 o 
   6   7   4      811.40      771.83      6.38 o 
   7   7   4      278.04      282.07      4.91 o 
   8   7   4     6788.02     6656.70     36.41 o 
   9   7   4      735.40      705.92      7.38 o 
  10   7   4     1182.72     1175.75     10.53 o 
  11   7   4      937.23      944.94      9.96 o 
  12   7   4      489.38      510.73      7.34 o 
  13   7   4     1216.06     1187.65     12.53 o 
  14   7   4      336.75      350.00      6.27 o 
  15   7   4      754.15      776.45      9.98 o 
  16   7   4       10.87       11.68      2.91 o 
  17   7   4      717.98      726.79     13.05 o 
   0   8   4    13638.56    13570.91    108.30 o 
   1   8   4      899.73     1042.81      8.40 o 
   2   8   4        5.18       22.77      5.80 o 
   3   8   4      542.36      467.43      4.82 o 
   4   8   4     1340.94     1284.11     10.16 o 
   5   8   4     3579.54     3420.39     19.95 o 
   6   8   4       10.13       22.98      1.44 o 
   7   8   4    11187.24    10924.16     59.46 o 
   8   8   4     1112.44     1064.32      8.97 o 
   9   8   4     6048.01     6007.67     36.58 o 
  10   8   4     1469.66     1426.34     13.75 o 
  11   8   4     1155.99     1152.71     11.39 o 
  12   8   4     2107.40     2067.20     17.44 o 
  13   8   4       50.36       51.41      3.06 o 
  14   8   4      879.27      885.67     10.86 o 
  15   8   4      345.52      352.59      6.74 o 
  16   8   4      314.34      340.99      8.62 o 
  17   8   4      326.46      317.09      8.84 o 
   1   9   4    15127.12    14899.94     92.18 o 
   2   9   4        8.50       11.01      1.51 o 
   3   9   4     4506.05     4515.50     48.82 o 
   4   9   4     3325.15     3362.07     22.45 o 
   5   9   4      346.60      354.66      4.13 o 
   6   9   4     1265.92     1416.72     10.40 o 
   7   9   4        0.03        6.58      1.45 o 
   8   9   4     3282.70     3240.33     21.59 o 
   9   9   4      928.75      993.33      9.43 o 
  10   9   4     1164.37     1137.22     11.09 o 
  11   9   4     1900.01     1862.92     16.85 o 
  12   9   4       61.27       59.09      3.47 o 
  13   9   4     3680.68     3726.70     28.66 o 
  14   9   4        1.53        6.82      2.31 o 
  15   9   4     1084.50     1082.91     12.82 o 
  16   9   4       35.41       32.02      3.82 o 
  17   9   4      866.35      848.40     15.96 o 
   1  10   4      471.67      538.18      6.82 o 
   2  10   4     4268.77     4157.93     41.97 o 
   3  10   4      476.16      382.81      6.85 o 
   4  10   4     2221.26     2211.43     14.83 o 
   5  10   4     2908.79     3019.34     20.35 o 
   6  10   4       68.85       57.68      2.39 o 
   7  10   4     3596.63     3551.03     23.00 o 
   8  10   4     1286.79     1214.53     10.90 o 
   9  10   4     4349.44     4316.52     34.64 o 
  10  10   4      526.57      530.66      7.16 o 
  11  10   4      798.39      771.61     10.22 o 
  12  10   4      761.26      746.88      9.07 o 
  13  10   4        5.76       14.50      2.67 o 
  14  10   4      951.31      961.99     12.18 o 
  15  10   4      185.82      194.64      5.91 o 
  16  10   4      595.23      595.72     11.55 o 
   1  11   4     8169.72     8045.87     64.96 o 
   2  11   4      280.42      256.37      5.77 o 
   3  11   4     4330.02     4076.68    157.45 o 
   4  11   4      813.78      765.81      6.81 o 
   5  11   4      169.83      191.61      5.04 o 
   6  11   4     1615.15     1616.09     11.81 o 
   7  11   4       40.50       53.74      2.89 o 
   8  11   4     2507.13     2622.44     20.45 o 
   9  11   4      788.71      795.20     10.98 o 
  10  11   4      457.18      468.02      7.35 o 
  11  11   4      414.30      429.33      6.75 o 
  12  11   4      689.17      709.61      9.38 o 
  13  11   4     2266.72     2273.93     22.24 o 
  14  11   4       37.04       32.97      3.15 o 
  15  11   4     1356.26     1369.98     15.81 o 
  16  11   4      250.12      253.36      7.91 o 
   0  12   4     2830.42     2814.51     29.99 o 
   1  12   4      441.17      440.34      7.55 o 
   2  12   4     4513.37     4675.26     29.09 o 
   3  12   4     2507.00     2630.63     17.05 o 
   4  12   4      601.79      587.53      5.92 o 
   5  12   4     4048.57     4029.04     26.05 o 
   6  12   4       63.67       60.96      2.26 o 
   7  12   4     1635.97     1765.85     14.60 o 
   8  12   4       22.68       36.63      1.85 o 
   9  12   4      477.54      465.06      6.11 o 
  10  12   4      467.93      440.00      6.45 o 
  11  12   4      796.80      777.11      9.71 o 
  12  12   4     1612.58     1550.66     15.64 o 
  13  12   4      483.51      467.66      8.00 o 
  14  12   4      676.48      679.47     10.22 o 
  15  12   4       39.01       38.43      3.54 o 
  16  12   4      754.64      780.59     13.06 o 
   1  13   4     1570.10     1497.80     10.79 o 
   2  13   4      645.07      635.51      6.15 o 
   3  13   4     3353.13     3432.89     21.52 o 
   4  13   4     3772.22     3673.15     24.12 o 
   5  13   4     1291.75     1292.16     10.87 o 
   6  13   4     2397.03     2379.51     20.05 o 
   7  13   4       22.93       24.34      2.65 o 
   8  13   4     1585.55     1535.15     12.92 o 
   9  13   4      753.84      705.11      7.99 o 
  10  13   4     1125.72     1122.08     11.54 o 
  11  13   4      598.02      587.99      7.60 o 
  12  13   4      253.01      270.66      5.41 o 
  13  13   4     1332.86     1298.94     13.24 o 
  14  13   4       27.58       32.89      3.75 o 
  15  13   4     1086.10     1093.36     16.43 o 
  16  13   4      544.17      549.03     12.84 o 
   0  14   4     2555.85     2504.99     24.66 o 
   1  14   4      209.59      221.14      3.42 o 
   2  14   4      661.45      687.64      6.59 o 
   3  14   4     9141.09     8857.14     50.12 o 
   4  14   4     2809.92     2594.51     18.35 o 
   5  14   4     3160.98     3128.32     21.52 o 
   6  14   4        0.21        3.74      1.60 o 
   7  14   4     4362.21     4223.55     28.17 o 
   8  14   4     1665.00     1567.81     13.37 o 
   9  14   4     1312.54     1294.23     11.97 o 
  10  14   4      103.66       95.75      3.71 o 
  11  14   4     1558.30     1498.49     14.60 o 
  12  14   4      189.24      197.77      5.49 o 
  13  14   4      165.51      175.99      5.53 o 
  14  14   4      817.72      820.75     12.33 o 
  15  14   4       27.01       33.17      4.46 o 
   1  15   4     2485.94     2468.45     16.40 o 
   2  15   4      554.33      565.40      5.98 o 
   3  15   4     1918.44     1930.32     13.88 o 
   4  15   4     1090.90     1175.54     10.38 o 
   5  15   4     2227.29     2087.64     15.88 o 
   6  15   4     2443.15     2341.71     18.62 o 
   7  15   4       91.51       98.86      3.58 o 
   8  15   4     2497.11     2465.16     18.85 o 
   9  15   4      367.13      412.04      6.27 o 
  10  15   4      728.35      717.62      9.15 o 
  11  15   4     3425.95     3378.69     26.52 o 
  12  15   4      997.69     1007.21     13.20 o 
  13  15   4     2146.14     2139.32     20.78 o 
  14  15   4      141.00      137.20      6.26 o 
  15  15   4     1169.08     1148.01     19.40 o 
   0  16   4     1269.23     1181.39     14.51 o 
   1  16   4        4.07        7.60      1.27 o 
   2  16   4     5211.49     5009.60     31.84 o 
   3  16   4     2569.52     2429.57     17.67 o 
   4  16   4      497.85      498.75      6.29 o 
   5  16   4     2659.82     2683.54     19.51 o 
   6  16   4        4.89       13.61      1.92 o 
   7  16   4     4494.18     4321.91     30.95 o 
   8  16   4     1036.31      952.74     10.59 o 
   9  16   4     1427.52     1392.57     13.77 o 
  10  16   4       70.05       68.91      3.52 o 
  11  16   4      447.38      437.11      7.44 o 
  12  16   4     1278.76     1238.16     15.44 o 
  13  16   4        4.47       10.58      3.08 o 
  14  16   4       70.59       66.85      5.12 o 
  15  16   4       59.07       73.21      6.06 o 
   1  17   4     1781.26     1806.37     13.23 o 
   2  17   4      312.46      319.90      4.89 o 
   3  17   4     2655.55     2590.71     18.77 o 
   4  17   4      629.96      646.73      7.42 o 
   5  17   4     1557.77     1489.06     13.59 o 
   6  17   4     1108.06     1082.41     11.23 o 
   7  17   4      228.18      228.86      5.08 o 
   8  17   4     1844.91     1811.85     16.39 o 
   9  17   4      162.94      161.12      6.03 o 
  10  17   4      642.19      636.08     13.02 o 
  11  17   4     1308.40     1294.98     13.38 o 
  12  17   4       78.05       85.81      5.31 o 
  13  17   4     2184.05     2208.59     23.39 o 
  14  17   4       87.88       98.54      6.02 o 
  15  17   4     1839.66     1865.27     29.02 o 
   0  18   4     3580.36     3531.92     34.06 o 
   1  18   4        7.62       12.36      1.55 o 
   2  18   4     1957.60     1993.37     16.86 o 
   3  18   4      615.15      680.37      8.09 o 
   4  18   4      231.12      242.86      4.57 o 
   5  18   4     1570.12     1598.10     14.50 o 
   6  18   4      473.56      510.62      7.39 o 
   7  18   4     2512.50     2457.77     20.35 o 
   8  18   4      124.63      126.05      4.30 o 
   9  18   4      308.09      311.49      6.23 o 
  10  18   4       99.08       90.38      4.41 o 
  11  18   4      197.22      184.46      4.98 o 
  12  18   4     1153.70     1110.95     14.95 o 
  13  18   4        3.00        7.67      3.15 o 
  14  18   4     1173.65     1188.36     18.26 o 
   1  19   4     3623.71     3639.31     23.49 o 
   2  19   4       51.70       45.60      2.57 o 
   3  19   4     1498.34     1540.25     13.90 o 
   4  19   4     1125.39     1063.75     10.42 o 
   5  19   4       43.60       37.94      2.65 o 
   6  19   4     1544.91     1538.21     17.67 o 
   7  19   4      186.47      191.90      4.94 o 
   8  19   4      923.18      914.14     10.91 o 
   9  19   4      255.12      259.66      5.90 o 
  10  19   4     1268.33     1263.33     14.91 o 
  11  19   4      381.57      368.13      8.30 o 
  12  19   4       10.87       11.79      2.92 o 
  13  19   4     1937.14     1966.67     24.95 o 
  14  19   4       85.69       96.98      6.28 o 
   0  20   4     2572.36     2560.59     27.06 o 
   1  20   4      304.72      349.45      5.29 o 
   2  20   4     1479.09     1485.32     13.59 o 
   3  20   4     2647.39     2596.07     20.61 o 
   4  20   4      347.43      347.50      5.98 o 
   5  20   4     1929.32     1940.22     17.08 o 
   6  20   4       17.12       14.40      2.25 o 
   7  20   4     2154.76     2136.22     18.86 o 
   8  20   4      219.99      226.83      5.57 o 
   9  20   4     1550.59     1504.95     15.40 o 
  10  20   4      395.30      390.04      7.12 o 
  11  20   4     1141.71     1113.73     14.17 o 
  12  20   4      466.26      441.15      8.84 o 
  13  20   4       78.21       75.55      5.70 o 
   1  21   4     3196.31     3221.57     22.80 o 
   2  21   4      850.29      817.10      9.40 o 
   3  21   4     1457.95     1465.97     13.88 o 
   4  21   4      483.14      433.50      7.32 o 
   5  21   4      158.80      158.84      4.60 o 
   6  21   4      335.92      326.75      6.33 o 
   7  21   4      184.89      206.17      5.33 o 
   8  21   4     2456.85     2478.35     21.54 o 
   9  21   4      567.32      611.50      8.55 o 
  10  21   4      835.12      839.69     10.73 o 
  11  21   4      746.63      747.70     11.52 o 
  12  21   4      589.54      595.80     11.53 o 
  13  21   4      636.22      585.40     12.58 o 
   0  22   4     2361.50     2441.17     30.19 o 
   1  22   4       63.60       73.16      3.38 o 
   2  22   4      603.91      586.12      9.97 o 
   3  22   4     1260.71     1233.87     12.55 o 
   4  22   4       39.68       52.07      3.27 o 
   5  22   4     1687.46     1684.02     16.94 o 
   6  22   4      222.58      227.04      5.50 o 
   7  22   4     1858.24     1827.50     17.38 o 
   8  22   4        0.15        6.99      2.23 o 
   9  22   4     1734.06     1713.94     15.93 o 
  10  22   4      315.25      299.64      6.42 o 
  11  22   4      878.77      856.95     12.56 o 
  12  22   4     1460.84     1445.88     19.35 o 
   1  23   4     1468.62     1428.24     14.34 o 
   2  23   4      480.80      478.63      7.20 o 
   3  23   4     1409.01     1388.41     14.69 o 
   4  23   4     2267.27     2172.26     20.23 o 
   5  23   4      798.81      781.47     10.67 o 
   6  23   4      153.50      154.21      5.23 o 
   7  23   4        9.86       11.69      2.39 o 
   8  23   4     1285.82     1272.09     13.16 o 
   9  23   4      427.81      448.53      7.47 o 
  10  23   4      391.88      386.41      8.35 o 
  11  23   4      697.33      736.23     16.86 o 
  12  23   4       38.12       38.94      4.43 o 
   0  24   4     2419.65     2521.62     31.65 o 
   1  24   4        0.36       -0.03      1.81 o 
   2  24   4      259.19      260.39      5.75 o 
   3  24   4      160.30      163.71      5.67 o 
   4  24   4     1628.82     1625.73     16.79 o 
   5  24   4      248.17      252.82      6.22 o 
   6  24   4       35.30       41.62      3.22 o 
   7  24   4      990.69      969.06     12.39 o 
   8  24   4       14.55       14.27      2.56 o 
   9  24   4     1321.06     1326.45     13.74 o 
  10  24   4      546.03      552.93     10.06 o 
  11  24   4      522.13      512.97     11.04 o 
   1  25   4     2165.72     2223.73     22.87 o 
   2  25   4       21.67       21.55      2.73 o 
   3  25   4     1300.25     1278.68     15.36 o 
   4  25   4      129.30      121.79      4.93 o 
   5  25   4      120.40      124.74      4.64 o 
   6  25   4      831.63      831.17     10.80 o 
   7  25   4       99.89       98.12      4.45 o 
   8  25   4      800.68      797.06     10.75 o 
   9  25   4      410.64      438.30      7.53 o 
  10  25   4      183.59      181.79      7.26 o 
  11  25   4      367.61      366.14      9.48 o 
   0  26   4     1312.25     1315.02     18.70 o 
   1  26   4       86.78       90.28      4.18 o 
   2  26   4     1143.15     1128.51     12.42 o 
   3  26   4       61.71       70.23      3.94 o 
   4  26   4      362.86      344.80      7.19 o 
   5  26   4     1609.65     1575.24     17.00 o 
   6  26   4       21.20       22.04      2.92 o 
   7  26   4     1747.08     1755.48     17.40 o 
   8  26   4       40.27       39.55      3.39 o 
   9  26   4     1215.63     1202.29     13.68 o 
  10  26   4      303.46      293.12      9.35 o 
   1  27   4     1738.62     1808.38     18.82 o 
   2  27   4       47.52       49.39      3.26 o 
   3  27   4     1039.16     1058.29     12.32 o 
   4  27   4      829.41      842.52     11.57 o 
   5  27   4       19.56       20.03      3.05 o 
   6  27   4      543.37      527.42      9.28 o 
   7  27   4        8.42        9.97      3.66 o 
   8  27   4      903.29      901.40     13.97 o 
   9  27   4      236.13      249.65      7.99 o 
   0  28   4      581.00      585.38     13.86 o 
   1  28   4       94.85      104.44      4.94 o 
   2  28   4      265.80      258.10      7.05 o 
   3  28   4      976.35      972.35     13.05 o 
   4  28   4      234.27      238.75      8.54 o 
   5  28   4     1899.00     1888.73     21.91 o 
   6  28   4       55.54       54.41      4.58 o 
   7  28   4     1464.65     1457.78     18.66 o 
   8  28   4      212.09      216.32      7.10 o 
   1  29   4      788.50      772.79     13.07 o 
   2  29   4        0.40       -0.64      2.90 o 
   3  29   4      280.49      281.69      7.04 o 
   4  29   4      826.13      813.44     12.98 o 
   5  29   4      162.26      160.51      6.47 o 
   6  29   4      966.67      964.14     14.61 o 
   7  29   4        5.34        5.31      3.23 o 
   0  30   4      836.58      811.65     27.06 o 
   1  30   4        7.73        4.23      3.56 o 
   2  30   4      553.00      558.41     11.22 o 
   3  30   4     1415.69     1437.50     16.76 o 
   4  30   4      903.64      961.17     13.47 o 
   5  30   4      280.00      295.87      8.13 o 
   6  30   4      105.91      109.70      6.56 o 
   1  31   4      407.48      425.99     12.83 o 
   2  31   4       12.34        8.35      4.04 o 
   3  31   4      797.38      839.71     14.24 o 
   4  31   4       91.07       91.82      4.97 o 
   0  32   4      759.03      776.00     24.84 o 
   1  32   4       35.08       23.92      5.23 o 
   1   0   5     9269.88     9364.52    141.49 o 
   2   0   5     1078.09     1285.89     15.10 o 
   3   0   5     2044.50     1943.71     21.65 o 
   4   0   5     2294.98     2283.97     29.79 o 
   5   0   5     2180.96     2168.03     24.89 o 
   6   0   5     3211.65     3206.88     34.71 o 
   7   0   5      199.14      203.15      7.98 o 
   8   0   5     3998.29     4002.58     51.25 o 
   9   0   5        8.21        5.84      4.56 o 
  10   0   5      784.95      862.69     18.31 o 
  11   0   5     3158.80     3177.11     39.64 o 
  12   0   5      113.21      114.53     10.39 o 
  13   0   5     1922.76     1979.19     35.38 o 
  14   0   5       37.69       46.25      7.03 o 
  15   0   5     4719.55     4860.91     70.42 o 
  16   0   5      102.97      114.16      8.22 o 
  17   0   5       36.24       33.19      6.92 o 
   0   1   5      303.42      266.75      5.06 o 
   1   1   5      271.96      230.54      5.54 o 
   2   1   5      808.60      776.56      6.60 o 
   3   1   5     3863.86     3823.17     29.32 o 
   4   1   5      503.05      468.34      7.03 o 
   5   1   5     9974.82    10053.87     67.13 o 
   6   1   5      452.10      514.05      6.87 o 
   7   1   5     7681.33     7705.02     62.89 o 
   8   1   5      353.17      322.70      7.07 o 
   9   1   5     2260.27     2332.56     24.28 o 
  10   1   5       65.14       66.00      4.28 o 
  11   1   5     1013.86     1018.55     13.84 o 
  12   1   5     1072.30     1079.96     13.80 o 
  13   1   5      305.70      315.46      9.77 o 
  14   1   5      192.05      185.76      8.06 o 
  15   1   5        9.84       18.01      5.32 o 
  16   1   5      208.87      220.32      6.94 o 
  17   1   5      372.87      390.75     11.69 o 
   1   2   5     4192.00     3964.50     26.99 o 
   2   2   5     1675.61     1708.25     12.33 o 
   3   2   5    12238.95    12491.25     87.54 o 
   4   2   5      617.32      588.80      7.30 o 
   5   2   5     2965.12     2883.53     23.39 o 
   6   2   5      606.53      588.47      7.38 o 
   7   2   5        0.15        4.26      3.96 o 
   8   2   5      399.55      428.11      8.10 o 
   9   2   5      758.30      783.86     11.80 o 
  10   2   5      171.03      198.99      5.76 o 
  11   2   5     2373.34     2434.66     24.43 o 
  12   2   5       13.44       17.90      2.89 o 
  13   2   5     2978.93     3048.96     30.65 o 
  14   2   5       14.65       16.86      3.98 o 
  15   2   5     4561.43     4644.49     45.29 o 
  16   2   5       66.13       65.57      4.87 o 
  17   2   5      900.71      974.06     36.50 o 
   0   3   5     1632.83     1616.90     20.22 o 
   1   3   5      942.32      968.24     17.80 o 
   2   3   5      781.94      848.94      7.18 o 
   3   3   5     3681.78     3744.05     28.80 o 
   4   3   5      328.65      345.08      5.00 o 
   5   3   5     9480.59     9326.65     68.84 o 
   6   3   5       96.69      124.81      3.59 o 
   7   3   5     8542.73     8625.78     69.69 o 
   8   3   5      212.98      221.40      6.52 o 
   9   3   5     1111.90     1182.43     14.08 o 
  10   3   5       35.71       36.93      3.26 o 
  11   3   5     1583.31     1628.26     18.53 o 
  12   3   5      358.14      378.31      8.42 o 
  13   3   5       21.91       23.71      3.72 o 
  14   3   5      277.52      284.31      7.16 o 
  15   3   5       30.72       44.56      4.44 o 
  16   3   5      476.00      497.05     14.03 o 
  17   3   5     1466.33     1544.87     24.33 o 
   1   4   5    10352.68    10188.86     75.30 o 
   2   4   5      120.03      139.58      4.49 o 
   3   4   5     6519.04     6529.59     41.16 o 
   4   4   5      696.80      698.31     11.49 o 
   5   4   5     1611.04     1566.72     14.81 o 
   6   4   5       20.15       33.08      2.10 o 
   7   4   5      332.45      330.82      6.29 o 
   8   4   5        2.44        3.56      1.97 o 
   9   4   5     2417.95     2493.54     21.89 o 
  10   4   5      320.96      361.77      7.49 o 
  11   4   5     2713.03     2777.61     26.88 o 
  12   4   5      147.51      158.37      5.82 o 
  13   4   5     3265.86     3278.17     28.72 o 
  14   4   5      158.19      170.48      7.74 o 
  15   4   5     1877.24     1917.15     23.80 o 
  16   4   5      172.75      205.83     12.45 o 
  17   4   5      787.37      816.90     16.25 o 
   0   5   5     5169.29     5242.05     58.52 o 
   1   5   5     4457.80     4647.56     31.54 o 
   2   5   5     2633.61     2771.67     19.83 o 
   3   5   5     1732.84     1716.14     12.85 o 
   4   5   5      951.21      874.89      8.03 o 
   5   5   5     4656.69     4406.78     28.25 o 
   6   5   5       40.76       38.53      2.10 o 
   7   5   5     1199.33     1258.21     13.53 o 
   8   5   5     2129.56     2029.98     18.31 o 
   9   5   5     8634.34     8560.05     60.83 o 
  10   5   5      114.84      109.07      4.77 o 
  11   5   5     2396.73     2456.24     22.79 o 
  12   5   5       12.38       15.18      2.39 o 
  13   5   5       38.07       52.36      3.80 o 
  14   5   5       90.67       93.56      5.31 o 
  15   5   5      156.70      173.92      7.98 o 
  16   5   5      310.61      325.08     10.52 o 
   1   6   5    11543.62    11732.60     79.10 o 
   2   6   5       23.34       26.23      1.16 o 
   3   6   5     2796.44     2765.85     27.48 o 
   4   6   5      617.41      588.47      5.84 o 
   5   6   5      622.48      671.14      5.95 o 
   6   6   5      696.13      719.62      7.45 o 
   7   6   5        0.33        8.42      2.39 o 
   8   6   5     3064.75     3107.13     25.40 o 
   9   6   5      552.04      565.16      8.50 o 
  10   6   5     1080.09     1121.99     11.40 o 
  11   6   5     3516.01     3577.80     27.50 o 
  12   6   5      850.98      874.33     11.09 o 
  13   6   5     1075.86     1076.52     14.09 o 
  14   6   5       47.38       49.55      4.03 o 
  15   6   5     1290.35     1314.78     18.78 o 
  16   6   5      239.90      252.48     12.32 o 
   0   7   5     3518.78     3601.84     35.03 o 
   1   7   5     1154.96     1217.24     14.98 o 
   2   7   5      165.65      129.14      2.38 o 
   3   7   5     1738.57     1736.15     14.04 o 
   4   7   5      197.42      212.17      3.44 o 
   5   7   5     4638.66     4591.60     25.44 o 
   6   7   5      326.97      338.36      4.21 o 
   7   7   5     7222.39     7110.14     42.09 o 
   8   7   5      140.10      157.92      3.62 o 
   9   7   5     5164.14     5140.08     34.04 o 
  10   7   5      473.26      467.87      6.54 o 
  11   7   5     1103.60     1141.84     12.14 o 
  12   7   5      482.80      478.67      7.64 o 
  13   7   5      298.78      300.14      7.26 o 
  14   7   5       18.54       15.02      3.22 o 
  15   7   5      233.76      251.62      8.71 o 
  16   7   5       54.98       58.60      8.03 o 
   1   8   5    11570.57    11208.86     98.31 o 
   2   8   5       33.03       52.11      2.24 o 
   3   8   5     3508.01     3321.25     39.92 o 
   4   8   5      102.05       78.99      2.60 o 
   5   8   5      341.53      373.92      4.86 o 
   6   8   5      481.69      467.69      5.93 o 
   7   8   5        3.16        4.52      1.64 o 
   8   8   5     3665.00     3672.21     26.62 o 
   9   8   5      611.28      618.69      8.37 o 
  10   8   5      936.56      954.32     15.37 o 
  11   8   5     2187.02     2154.59     21.07 o 
  12   8   5       91.03       91.26      4.53 o 
  13   8   5     2238.51     2248.54     24.76 o 
  14   8   5      193.82      199.52      6.64 o 
  15   8   5     1781.36     1779.56     25.01 o 
  16   8   5       20.80       24.83      4.45 o 
   0   9   5     4110.14     4077.72     35.61 o 
   1   9   5      744.74      726.36      8.85 o 
   2   9   5      112.72      127.69      2.60 o 
   3   9   5     1769.96     1821.67     15.01 o 
   4   9   5      628.54      573.41      6.50 o 
   5   9   5     4814.21     4861.99     30.66 o 
   6   9   5       66.12       44.76      2.30 o 
   7   9   5     4899.39     5063.18     36.56 o 
   8   9   5       44.62       57.32      3.62 o 
   9   9   5     7304.62     7188.71     54.18 o 
  10   9   5       44.81       49.60      3.33 o 
  11   9   5     1286.98     1282.86     14.93 o 
  12   9   5       12.15       16.80      3.10 o 
  13   9   5       31.83       43.86      4.20 o 
  14   9   5      296.70      295.08      7.75 o 
  15   9   5      101.98       88.00      8.46 o 
  16   9   5       56.61       56.30      5.18 o 
   1  10   5    14480.63    14228.46     86.20 o 
   2  10   5     1468.45     1533.46     11.43 o 
   3  10   5     3241.44     3152.75     20.67 o 
   4  10   5       14.14       16.35      1.37 o 
   5  10   5      128.73      141.56      3.49 o 
   6  10   5      202.58      235.34      4.46 o 
   7  10   5       56.45       45.89      2.70 o 
   8  10   5      892.37      860.31     10.11 o 
   9  10   5      901.33      889.48     10.67 o 
  10  10   5      254.65      244.90      5.96 o 
  11  10   5     2135.46     2142.41     21.40 o 
  12  10   5       99.69      101.06      5.29 o 
  13  10   5     2919.41     2904.38     30.26 o 
  14  10   5        0.02        0.42      2.97 o 
  15  10   5     1604.71     1650.61     22.63 o 
  16  10   5       68.64       80.16      5.96 o 
   0  11   5     3436.77     3306.41     30.26 o 
   1  11   5     3022.51     2895.88     20.47 o 
   2  11   5     3852.89     3777.77     24.15 o 
   3  11   5       14.01       19.19      1.77 o 
   4  11   5      257.74      259.11      3.96 o 
   5  11   5     6810.08     6632.04     42.70 o 
   6  11   5       65.56       57.62      2.70 o 
   7  11   5     2693.72     2736.08     22.39 o 
   8  11   5      277.61      266.95      5.54 o 
   9  11   5     3516.86     3443.04     33.68 o 
  10  11   5      112.79      120.50      4.77 o 
  11  11   5      833.01      840.66     11.84 o 
  12  11   5      235.11      235.30      7.22 o 
  13  11   5      179.87      181.93      7.03 o 
  14  11   5      178.78      178.04      6.45 o 
  15  11   5      136.37      149.33      6.34 o 
  16  11   5      494.62      504.07     12.98 o 
   1  12   5     1958.96     2026.27     16.36 o 
   2  12   5     2019.70     2047.93     14.71 o 
   3  12   5     7107.23     7158.76     43.16 o 
   4  12   5     1053.08     1134.50      9.74 o 
   5  12   5     1398.27     1390.44     12.03 o 
   6  12   5      449.27      449.45      5.59 o 
   7  12   5       25.63       22.41      1.85 o 
   8  12   5      335.65      366.68      6.58 o 
   9  12   5      923.68      879.42     10.91 o 
  10  12   5      228.73      215.96      6.11 o 
  11  12   5     1072.24     1076.21     13.91 o 
  12  12   5      202.13      193.81      5.34 o 
  13  12   5     1649.95     1666.52     18.16 o 
  14  12   5        0.88        2.01      2.49 o 
  15  12   5     2602.58     2630.23     27.71 o 
   0  13   5      830.78      838.87     10.97 o 
   1  13   5      195.66      201.94      3.84 o 
   2  13   5      101.83       97.38      3.32 o 
   3  13   5     3294.89     3225.34     21.69 o 
   4  13   5      237.53      269.54      4.34 o 
   5  13   5     6866.28     6778.29     44.08 o 
   6  13   5       52.89       50.76      2.48 o 
   7  13   5     4472.70     4411.66     30.85 o 
   8  13   5        9.05       12.66      1.85 o 
   9  13   5     1023.67     1030.06     10.73 o 
  10  13   5       64.87       71.66      3.27 o 
  11  13   5     1215.85     1228.60     13.38 o 
  12  13   5      257.96      259.19      5.47 o 
  13  13   5      215.59      221.36      6.59 o 
  14  13   5      221.33      214.76      7.07 o 
  15  13   5        6.30       12.32      3.51 o 
   1  14   5     2919.91     2897.21     21.17 o 
   2  14   5      100.26       96.55      3.71 o 
   3  14   5     2604.75     2572.25     18.25 o 
   4  14   5     1747.93     1689.91     14.15 o 
   5  14   5     2533.21     2462.38     19.02 o 
   6  14   5      542.62      521.29      7.29 o 
   7  14   5       10.16       14.39      1.93 o 
   8  14   5      347.43      338.17      5.71 o 
   9  14   5      774.60      734.76      8.95 o 
  10  14   5      500.81      480.95      7.25 o 
  11  14   5     1808.92     1800.07     21.72 o 
  12  14   5      194.19      181.80      5.66 o 
  13  14   5     2066.40     2084.67     21.73 o 
  14  14   5      257.72      259.40      7.68 o 
  15  14   5     2122.01     2127.15     28.03 o 
   0  15   5        7.41        6.89      1.84 o 
   1  15   5      228.89      206.56      4.11 o 
   2  15   5       80.55       93.94      2.84 o 
   3  15   5     4197.00     4368.60     28.49 o 
   4  15   5      583.08      517.70      6.75 o 
   5  15   5     4424.76     4398.64     30.73 o 
   6  15   5      160.61      137.73      4.14 o 
   7  15   5     4195.72     4176.61     31.92 o 
   8  15   5      368.59      391.51      6.34 o 
   9  15   5     1753.86     1696.31     15.60 o 
  10  15   5       19.93       23.57      2.54 o 
  11  15   5     1278.19     1271.42     14.65 o 
  12  15   5      163.70      172.39      6.50 o 
  13  15   5      255.20      268.52      7.07 o 
  14  15   5        0.90        4.62      3.18 o 
  15  15   5      144.79      167.01      7.25 o 
   1  16   5     3342.43     3241.64     23.68 o 
   2  16   5        3.49        6.86      1.46 o 
   3  16   5     4163.47     4063.57     27.02 o 
   4  16   5        9.18       10.85      1.80 o 
   5  16   5     1377.31     1424.17     13.12 o 
   6  16   5      320.21      314.95      5.96 o 
   7  16   5      129.08      140.29      4.43 o 
   8  16   5      885.93      850.44      9.96 o 
   9  16   5       84.91       79.44      3.63 o 
  10  16   5      105.28      103.34      4.16 o 
  11  16   5     2600.31     2565.03     22.02 o 
  12  16   5       94.72       93.68      4.93 o 
  13  16   5     1150.46     1167.67     16.16 o 
  14  16   5        0.73       -2.21      3.04 o 
   0  17   5      520.17      560.32      9.43 o 
   1  17   5      322.02      309.00      5.29 o 
   2  17   5     1371.59     1304.84     11.29 o 
   3  17   5      665.96      707.25      8.20 o 
   4  17   5       98.31       88.82      3.34 o 
   5  17   5     5329.42     5156.36     35.67 o 
   6  17   5      613.69      572.83      8.96 o 
   7  17   5     3732.60     3621.50     28.99 o 
   8  17   5        5.69        2.69      2.13 o 
   9  17   5      677.56      637.25      8.81 o 
  10  17   5      101.42       97.11      4.19 o 
  11  17   5      242.68      244.71      5.97 o 
  12  17   5     1554.82     1563.81     18.23 o 
  13  17   5      106.45       96.41      5.73 o 
  14  17   5      279.60      283.01     11.08 o 
   1  18   5     3144.75     3092.77     23.32 o 
   2  18   5      128.97      136.25      3.49 o 
   3  18   5     1990.16     2011.05     16.77 o 
   4  18   5      665.49      692.85      8.43 o 
   5  18   5      675.03      688.23      9.17 o 
   6  18   5      555.12      550.03      8.27 o 
   7  18   5      192.53      217.29      5.49 o 
   8  18   5      255.17      266.51      6.05 o 
   9  18   5      293.43      301.62      6.57 o 
  10  18   5      188.18      164.87      5.16 o 
  11  18   5      764.69      728.62     10.19 o 
  12  18   5      168.78      174.01      6.31 o 
  13  18   5     2141.25     2136.24     39.23 o 
  14  18   5        0.53        0.72      4.88 o 
   0  19   5     1499.57     1561.45     18.81 o 
   1  19   5      360.82      344.46      5.90 o 
   2  19   5      534.47      522.85      6.91 o 
   3  19   5     1537.84     1484.45     13.67 o 
   4  19   5      140.83      136.05      4.04 o 
   5  19   5     1908.01     1864.96     17.63 o 
   6  19   5        8.42        7.32      2.06 o 
   7  19   5     2724.73     2691.04     24.94 o 
   8  19   5      130.73      143.56      4.97 o 
   9  19   5     1996.48     1978.26     19.45 o 
  10  19   5        7.28        6.20      2.61 o 
  11  19   5     1127.83     1115.28     14.65 o 
  12  19   5      112.22      123.61      6.65 o 
  13  19   5      121.11      131.76      6.78 o 
   1  20   5     4660.57     4569.90     34.75 o 
   2  20   5       18.25       22.80      3.31 o 
   3  20   5     1641.67     1615.65     14.68 o 
   4  20   5      127.59      143.66      4.20 o 
   5  20   5       53.55       70.09      3.62 o 
   6  20   5      326.20      349.72      7.31 o 
   7  20   5      106.00      101.43      4.43 o 
   8  20   5      281.43      265.69      8.23 o 
   9  20   5      489.35      491.34      8.71 o 
  10  20   5      301.22      277.57      6.82 o 
  11  20   5     2010.93     2010.19     21.10 o 
  12  20   5      306.93      286.20     10.34 o 
  13  20   5     1383.73     1396.68     23.19 o 
   0  21   5      504.98      505.53      9.81 o 
   1  21   5      963.07      981.25     11.66 o 
   2  21   5      294.55      303.56      5.67 o 
   3  21   5      883.48      868.78     12.68 o 
   4  21   5        0.39        1.61      1.77 o 
   5  21   5     1959.68     1934.72     20.48 o 
   6  21   5      242.18      256.83      6.07 o 
   7  21   5     2442.62     2430.38     22.39 o 
   8  21   5       71.96       84.19      4.38 o 
   9  21   5     3002.61     2990.73     26.70 o 
  10  21   5        8.01        8.88      2.81 o 
  11  21   5     1054.15     1049.97     13.75 o 
  12  21   5        2.02        6.30      3.44 o 
   1  22   5     2705.36     2704.20     23.50 o 
   2  22   5      180.60      184.33      4.28 o 
   3  22   5     1384.40     1345.35     15.49 o 
   4  22   5      268.97      279.25      6.12 o 
   5  22   5      853.80      879.67     11.34 o 
   6  22   5        1.22       -2.37      2.48 o 
   7  22   5       63.48       62.62      3.89 o 
   8  22   5      685.34      696.88     10.56 o 
   9  22   5      364.41      367.62      8.26 o 
  10  22   5      403.22      388.14      7.45 o 
  11  22   5     1796.69     1806.26     21.76 o 
  12  22   5      398.03      384.93     10.30 o 
   0  23   5     1214.59     1203.56     20.58 o 
   1  23   5      284.67      297.57      6.91 o 
   2  23   5       52.85       56.80      3.49 o 
   3  23   5     1046.24     1008.16     11.24 o 
   4  23   5      454.00      434.46      7.69 o 
   5  23   5     1711.73     1695.61     17.38 o 
   6  23   5       45.85       43.63      3.41 o 
   7  23   5      991.98      949.66     12.49 o 
   8  23   5       29.48       40.54      3.58 o 
   9  23   5     2207.72     2171.76     20.11 o 
  10  23   5      168.82      175.75      6.14 o 
  11  23   5      555.64      538.77     12.11 o 
   1  24   5     3091.05     3134.52     28.90 o 
   2  24   5       89.51       75.53      4.37 o 
   3  24   5     1109.92     1110.06     12.84 o 
   4  24   5       85.77       84.75      4.17 o 
   5  24   5      186.80      184.07      5.52 o 
   6  24   5      184.59      172.68      7.06 o 
   7  24   5       50.32       51.91      3.79 o 
   8  24   5      611.82      600.26      9.33 o 
   9  24   5      368.19      370.40      7.38 o 
  10  24   5      195.59      188.87      6.19 o 
   0  25   5     1071.64     1085.57     31.52 o 
   1  25   5      421.88      446.13     10.01 o 
   2  25   5      495.47      472.35      9.08 o 
   3  25   5      202.84      211.12      5.78 o 
   4  25   5      673.56      673.27      9.93 o 
   5  25   5     1059.73     1052.84     13.14 o 
   6  25   5       59.91       60.62      3.98 o 
   7  25   5     1536.80     1536.47     18.78 o 
   8  25   5       36.09       41.74      3.49 o 
   9  25   5     1295.81     1306.66     16.05 o 
  10  25   5      267.51      294.43      8.96 o 
   1  26   5     2241.36     2265.66     23.41 o 
   2  26   5       40.22       33.44      3.85 o 
   3  26   5     2130.44     2074.48     24.33 o 
   4  26   5       32.23       26.43      3.25 o 
   5  26   5       33.74       38.54      3.39 o 
   6  26   5      144.84      143.93      5.29 o 
   7  26   5        0.71        1.25      2.45 o 
   8  26   5      482.65      465.94      9.18 o 
   9  26   5      475.50      458.84      9.09 o 
   0  27   5      493.07      512.89     15.21 o 
   1  27   5      226.16      237.35      6.78 o 
   2  27   5      109.01      121.59      6.12 o 
   3  27   5       22.43       23.04      3.58 o 
   4  27   5       39.54       41.50      3.46 o 
   5  27   5     3957.53     4050.53     33.68 o 
   6  27   5        6.44        7.52      2.86 o 
   7  27   5     1590.55     1559.61     18.08 o 
   8  27   5        0.44        1.41      2.84 o 
   1  28   5      984.08      952.80     14.33 o 
   2  28   5       76.67       82.81      4.66 o 
   3  28   5      831.00      846.02     13.17 o 
   4  28   5      718.57      741.96     13.72 o 
   5  28   5      454.75      488.01      8.97 o 
   6  28   5      180.21      191.77      6.90 o 
   7  28   5        3.89        8.16      3.31 o 
   0  29   5      238.04      243.46     11.73 o 
   1  29   5       47.74       43.92      4.18 o 
   2  29   5       44.86       46.33      3.92 o 
   3  29   5      790.41      787.96     12.88 o 
   4  29   5      132.15      119.21      7.89 o 
   5  29   5     1286.54     1290.88     17.03 o 
   6  29   5        4.48        4.60      3.49 o 
   1  30   5      735.00      726.89     14.68 o 
   2  30   5       69.91       80.64      5.41 o 
   3  30   5     1070.60     1121.56     18.25 o 
   4  30   5      141.49      147.16      7.53 o 
   0  31   5      206.22      234.47     14.45 o 
   1  31   5       36.38       33.13      5.57 o 
   0   0   6     3038.88     3084.10     67.48 o 
   1   0   6       78.11       97.38      4.13 o 
   2   0   6     7903.73     7749.75     64.14 o 
   3   0   6     1332.38     1437.71     17.48 o 
   4   0   6     4428.75     4408.26     44.95 o 
   5   0   6      577.79      639.19     12.29 o 
   6   0   6      930.79      915.04     20.83 o 
   7   0   6      340.18      353.46      8.50 o 
   8   0   6      987.61      952.13     18.72 o 
   9   0   6      315.79      319.37     10.63 o 
  10   0   6      267.75      280.37     12.53 o 
  11   0   6      205.69      221.57     10.03 o 
  12   0   6     4426.14     4497.53     53.40 o 
  13   0   6      102.70      113.55     10.13 o 
  14   0   6     4274.40     4266.39     52.98 o 
  15   0   6      148.92      187.66      9.97 o 
   1   1   6      836.10      903.73      9.83 o 
   2   1   6     1134.98     1033.55      9.40 o 
   3   1   6      646.56      632.15      7.65 o 
   4   1   6    10378.98    10544.06     70.18 o 
   5   1   6       69.18       54.02      2.64 o 
   6   1   6     9800.93     9711.16     65.89 o 
   7   1   6        0.16        1.77      1.74 o 
   8   1   6     4783.81     4903.93     43.43 o 
   9   1   6       95.54       97.73      4.91 o 
  10   1   6      418.83      428.94      9.75 o 
  11   1   6       14.13       18.35      3.01 o 
  12   1   6      669.99      710.25     11.26 o 
  13   1   6      483.04      495.78      9.62 o 
  14   1   6       97.67      101.66      5.70 o 
  15   1   6       41.24       51.41      4.58 o 
   0   2   6     5715.25     5669.31     54.42 o 
   1   2   6        5.13       -0.64      2.07 o 
   2   2   6     5231.51     5224.82     31.38 o 
   3   2   6      161.51      138.76      2.69 o 
   4   2   6     3023.86     3016.23     22.97 o 
   5   2   6      113.59      142.25      3.65 o 
   6   2   6      812.74      816.52     10.37 o 
   7   2   6       37.79       44.35      2.95 o 
   8   2   6       41.09       48.14      5.36 o 
   9   2   6     1639.62     1648.99     20.37 o 
  10   2   6     1122.12     1143.63     15.76 o 
  11   2   6      109.58      115.48      5.41 o 
  12   2   6     3035.59     3077.24     30.17 o 
  13   2   6       14.26       12.47      3.06 o 
  14   2   6     3311.96     3369.11     31.50 o 
  15   2   6       45.51       45.20      5.25 o 
   1   3   6      266.79      266.15      4.59 o 
   2   3   6     2759.73     2766.28     18.95 o 
   3   3   6      297.75      350.93      4.13 o 
   4   3   6     3180.65     3098.21     22.02 o 
   5   3   6        1.33        7.14      1.53 o 
   6   3   6     5221.66     5347.88     38.58 o 
   7   3   6       17.74       25.00      2.49 o 
   8   3   6     1984.36     2084.29     22.18 o 
   9   3   6       85.42      106.74      5.07 o 
  10   3   6     3685.30     3817.80     34.07 o 
  11   3   6       36.08       36.36      3.56 o 
  12   3   6      290.93      313.41      8.12 o 
  13   3   6       76.43       79.88      4.84 o 
  14   3   6      100.52      108.17      5.83 o 
  15   3   6      170.02      181.55      7.96 o 
  16   3   6      485.52      538.91     18.72 o 
   0   4   6     2454.29     2401.48     25.58 o 
   1   4   6      140.99      138.34      3.38 o 
   2   4   6     7405.40     7344.87     45.93 o 
   3   4   6        0.84        3.97      1.11 o 
   4   4   6     3559.80     3646.89     30.74 o 
   5   4   6      158.37      151.37      3.52 o 
   6   4   6     1596.81     1551.46     14.39 o 
   7   4   6     1804.35     1807.35     17.77 o 
   8   4   6      371.92      352.88      7.67 o 
   9   4   6      532.22      516.66      8.85 o 
  10   4   6     2340.07     2358.08     23.71 o 
  11   4   6       84.79       84.87      4.77 o 
  12   4   6     2231.42     2336.38     24.74 o 
  13   4   6       44.87       49.55      4.09 o 
  14   4   6     2328.32     2293.92     27.72 o 
  15   4   6       82.26       85.21      5.53 o 
  16   4   6      995.65     1076.34     30.73 o 
   1   5   6       24.53       34.15      2.09 o 
   2   5   6     2232.89     2212.32     16.64 o 
   3   5   6     1039.38     1040.91      9.03 o 
   4   5   6     4515.29     4442.98     29.51 o 
   5   5   6      202.26      209.47      3.41 o 
   6   5   6     5859.47     5668.10     38.18 o 
   7   5   6       12.10       12.85      2.23 o 
   8   5   6     4727.47     4919.81     40.39 o 
   9   5   6       56.27       77.99      4.16 o 
  10   5   6     2779.98     2795.26     26.81 o 
  11   5   6      100.88      113.69      6.44 o 
  12   5   6      870.49      936.94     16.58 o 
  13   5   6      181.52      188.12      9.06 o 
  14   5   6       27.10       29.65      3.57 o 
  15   5   6       59.10       60.23      5.64 o 
  16   5   6      399.88      424.14     22.67 o 
   0   6   6    12015.90    11940.03    125.78 o 
   1   6   6      949.28      890.38      8.33 o 
   2   6   6     7822.88     7667.63     50.41 o 
   3   6   6      667.24      662.33      7.82 o 
   4   6   6     1895.98     1947.35     15.75 o 
   5   6   6        7.55       22.74      1.74 o 
   6   6   6      399.03      409.89      5.71 o 
   7   6   6      807.46      782.93      9.74 o 
   8   6   6      431.05      464.16     14.53 o 
   9   6   6       13.35       21.26      3.77 o 
  10   6   6     2380.49     2371.44     31.44 o 
  11   6   6       42.32       39.98      3.29 o 
  12   6   6     3498.03     3576.93     33.92 o 
  13   6   6       38.84       38.39      4.33 o 
  14   6   6     1418.22     1423.74     17.39 o 
  15   6   6       31.82       31.78      4.84 o 
  16   6   6     1472.99     1540.34     26.55 o 
   1   7   6     4440.48     4434.39     28.81 o 
   2   7   6     2312.62     2292.46     17.49 o 
   3   7   6       36.98       44.83      2.87 o 
   4   7   6     3622.59     3596.84     26.29 o 
   5   7   6       70.94       65.37      2.65 o 
   6   7   6     2121.30     2154.03     17.73 o 
   7   7   6      470.81      426.25      6.59 o 
   8   7   6     9051.73     8999.82     78.05 o 
   9   7   6      148.61      169.23      4.82 o 
  10   7   6     3635.40     3643.04     33.36 o 
  11   7   6       64.37       77.05      4.17 o 
  12   7   6      853.52      860.06     12.79 o 
  13   7   6      151.71      158.61      5.95 o 
  14   7   6      248.42      250.76      7.47 o 
  15   7   6       54.86       56.67      5.80 o 
  16   7   6      100.71      114.89      9.25 o 
   0   8   6    24196.65    23667.05    210.55 o 
   1   8   6      175.16      166.03      3.14 o 
   2   8   6     3428.16     3321.47     22.70 o 
   3   8   6      318.87      327.44      4.11 o 
   4   8   6     1010.67      995.78      9.89 o 
   5   8   6      257.37      232.43      4.40 o 
   6   8   6      303.89      274.81      5.32 o 
   7   8   6        3.33        3.87      1.84 o 
   8   8   6       52.18       60.48      4.60 o 
   9   8   6      137.27      144.58      4.75 o 
  10   8   6     1382.19     1375.67     16.40 o 
  11   8   6      260.26      267.74      6.68 o 
  12   8   6     1678.43     1694.96     19.91 o 
  13   8   6       80.94       86.35      5.01 o 
  14   8   6     1546.19     1572.66     19.99 o 
  15   8   6       48.24       47.15      5.57 o 
   1   9   6      200.39      208.34      5.77 o 
   2   9   6      222.74      234.17      3.90 o 
   3   9   6      349.54      346.31      4.37 o 
   4   9   6     1825.47     1877.95     13.69 o 
   5   9   6        6.95       12.91      1.65 o 
   6   9   6     3796.68     3924.13     31.43 o 
   7   9   6      458.87      465.30     10.15 o 
   8   9   6     5637.72     5569.48     47.01 o 
   9   9   6        6.29        7.43      2.47 o 
  10   9   6     1861.32     1827.15     20.13 o 
  11   9   6       29.87       29.51      3.28 o 
  12   9   6      439.59      435.32     10.34 o 
  13   9   6       62.73       62.50      4.59 o 
  14   9   6        1.06        6.92      3.32 o 
  15   9   6       55.91       59.98      6.21 o 
   0  10   6     6188.77     6123.68     59.39 o 
   1  10   6      257.10      271.13      4.20 o 
   2  10   6     6618.30     6451.89     41.34 o 
   3  10   6      761.85      793.49      7.36 o 
   4  10   6     1428.58     1461.42     11.49 o 
   5  10   6      138.49      130.20      3.49 o 
   6  10   6      162.57      165.64      6.24 o 
   7  10   6     1612.34     1558.46     15.94 o 
   8  10   6      181.54      172.76      5.38 o 
   9  10   6        0.28       -0.50      2.30 o 
  10  10   6      739.02      729.40     12.41 o 
  11  10   6      138.98      154.63      7.27 o 
  12  10   6     1544.72     1530.44     19.00 o 
  13  10   6       73.01       81.84      5.09 o 
  14  10   6     2577.69     2619.60     33.14 o 
  15  10   6        0.49        4.36      4.03 o 
   1  11   6       33.91       41.98      2.79 o 
   2  11   6     1011.52      980.92      9.31 o 
   3  11   6        7.75        8.29      1.83 o 
   4  11   6     3057.96     2997.75     20.44 o 
   5  11   6      172.33      141.30      3.18 o 
   6  11   6     5792.69     5750.53     41.21 o 
   7  11   6        3.24        2.63      1.93 o 
   8  11   6     4011.19     3962.24     33.11 o 
   9  11   6      183.78      172.06      5.27 o 
  10  11   6     2041.29     2006.64     24.18 o 
  11  11   6       14.62       13.10      2.95 o 
  12  11   6      338.15      345.55      8.55 o 
  13  11   6      225.80      237.70      7.44 o 
  14  11   6       29.94       46.57      6.75 o 
  15  11   6        3.43       -3.75      5.80 o 
   0  12   6     3978.06     3854.69     40.43 o 
   1  12   6      312.21      288.66      4.57 o 
   2  12   6     6232.14     6317.59     41.10 o 
   3  12   6      257.89      204.06      3.65 o 
   4  12   6     2239.33     2200.92     16.14 o 
   5  12   6        0.45        5.85      1.49 o 
   6  12   6      915.46      891.56      9.17 o 
   7  12   6      342.55      332.91      6.37 o 
   8  12   6      348.57      365.32      9.25 o 
   9  12   6     1347.20     1349.27     15.52 o 
  10  12   6     1931.21     1919.18     21.65 o 
  11  12   6      231.95      230.05      7.52 o 
  12  12   6     2843.68     2850.65     31.92 o 
  13  12   6      108.80      100.46      5.66 o 
  14  12   6     2523.59     2502.41     37.13 o 
  15  12   6       68.63       74.76      7.05 o 
   1  13   6     1147.97     1140.05     10.57 o 
   2  13   6     1656.25     1624.63     13.72 o 
   3  13   6      240.79      223.76      3.92 o 
   4  13   6     4407.47     4255.83     27.86 o 
   5  13   6       23.04       30.12      2.11 o 
   6  13   6     4670.53     4676.61     32.37 o 
   7  13   6        7.24        4.06      1.80 o 
   8  13   6     2388.83     2305.90     19.84 o 
   9  13   6       53.40       49.03      3.64 o 
  10  13   6     2006.71     2014.31     21.05 o 
  11  13   6      471.51      459.08      9.70 o 
  12  13   6      744.28      762.14     14.16 o 
  13  13   6      233.79      235.01      8.31 o 
  14  13   6       21.12       24.07      7.53 o 
   0  14   6     1379.98     1342.70     18.48 o 
   1  14   6       18.14       19.01      2.20 o 
   2  14   6     1599.50     1628.82     13.93 o 
   3  14   6       51.67       57.74      3.33 o 
   4  14   6     5650.17     5503.06     34.98 o 
   5  14   6       18.11       21.10      2.05 o 
   6  14   6      352.09      340.16      5.64 o 
   7  14   6       85.52       81.62      3.43 o 
   8  14   6      276.93      283.45      5.65 o 
   9  14   6        8.78       15.36      2.42 o 
  10  14   6     1084.65     1042.05     12.08 o 
  11  14   6      105.90      109.56      4.60 o 
  12  14   6     1418.90     1433.82     17.49 o 
  13  14   6       60.68       70.72      8.49 o 
  14  14   6     1946.64     1956.81     28.45 o 
   1  15   6       72.76       71.61      2.88 o 
   2  15   6      726.47      752.33      8.51 o 
   3  15   6      174.03      172.13      3.66 o 
   4  15   6     5115.59     5164.64     35.22 o 
   5  15   6      136.51      160.97      4.07 o 
   6  15   6     3926.13     3872.27     29.95 o 
   7  15   6        1.58        4.18      1.86 o 
   8  15   6     1626.43     1577.21     15.63 o 
   9  15   6        0.48       -0.29      1.87 o 
  10  15   6      145.57      132.82      5.10 o 
  11  15   6        7.75       12.30      2.65 o 
  12  15   6      956.53      952.39     12.95 o 
  13  15   6      222.41      230.56      7.62 o 
  14  15   6      197.75      199.36     12.23 o 
   0  16   6     1604.03     1588.91     18.22 o 
   1  16   6       15.35       16.45      1.92 o 
   2  16   6     3470.39     3443.57     25.34 o 
   3  16   6     1035.26     1001.22      9.50 o 
   4  16   6     1406.95     1389.29     12.85 o 
   5  16   6      319.88      333.55      5.72 o 
   6  16   6      815.98      819.43     10.09 o 
   7  16   6        0.36        1.96      1.91 o 
   8  16   6      189.76      196.77      5.14 o 
   9  16   6       88.27       86.04      3.97 o 
  10  16   6      221.31      211.22      5.66 o 
  11  16   6        0.28       -1.25      2.13 o 
  12  16   6     2471.68     2496.23     25.23 o 
  13  16   6       12.63       14.20      3.49 o 
   1  17   6      515.63      483.75      6.84 o 
   2  17   6     1245.97     1255.20     12.26 o 
   3  17   6       18.84       23.80      2.03 o 
   4  17   6     3464.47     3406.57     25.32 o 
   5  17   6       63.93       56.76      2.97 o 
   6  17   6     3810.73     3798.08     30.02 o 
   7  17   6       18.35       12.14      2.30 o 
   8  17   6     2306.94     2205.30     20.36 o 
   9  17   6      123.51      122.14      4.62 o 
  10  17   6      909.75      887.56     14.83 o 
  11  17   6        3.01        7.04      2.60 o 
  12  17   6      129.96      134.79      6.16 o 
  13  17   6      181.05      184.18      7.09 o 
   0  18   6     4223.98     4201.45     45.87 o 
   1  18   6      136.61      136.86      4.05 o 
   2  18   6     4909.90     4882.72     34.37 o 
   3  18   6       74.60       66.41      2.87 o 
   4  18   6      577.82      560.40      7.53 o 
   5  18   6      107.19      101.76      3.76 o 
   6  18   6      364.49      364.51      6.84 o 
   7  18   6      262.94      251.81      5.90 o 
   8  18   6       63.68       69.38      3.82 o 
   9  18   6      616.99      630.42      9.61 o 
  10  18   6      780.98      805.49     11.22 o 
  11  18   6      217.34      230.96      6.27 o 
  12  18   6     2244.95     2252.41     26.42 o 
  13  18   6      187.65      185.88      7.22 o 
   1  19   6       26.43       26.84      2.39 o 
   2  19   6      623.47      622.17      8.82 o 
   3  19   6      391.85      381.97      6.88 o 
   4  19   6     1345.17     1289.05     12.68 o 
   5  19   6       36.74       42.22      3.03 o 
   6  19   6     4595.15     4548.73     35.96 o 
   7  19   6       62.26       52.05      3.49 o 
   8  19   6     1985.53     1962.55     19.22 o 
   9  19   6       87.13       85.10      4.35 o 
  10  19   6     1807.37     1792.73     19.25 o 
  11  19   6      104.10      103.39      5.33 o 
  12  19   6       18.22       16.92      3.68 o 
   0  20   6     2275.41     2148.05     28.16 o 
   1  20   6      199.80      202.92      4.86 o 
   2  20   6     2165.57     2176.86     19.93 o 
   3  20   6        8.52       15.83      2.36 o 
   4  20   6      906.01      880.54     10.06 o 
   5  20   6      136.16      124.54      4.84 o 
   6  20   6      354.56      357.50      7.00 o 
   7  20   6      122.35      107.82      4.64 o 
   8  20   6       27.51       39.87      3.36 o 
   9  20   6       56.24       60.27      4.88 o 
  10  20   6      909.79      897.70     12.37 o 
  11  20   6       35.76       32.53      4.79 o 
  12  20   6     1363.21     1352.06     16.82 o 
   1  21   6      183.91      195.75      5.24 o 
   2  21   6      901.33      933.22     11.59 o 
   3  21   6       18.98       20.60      3.08 o 
   4  21   6     1402.31     1385.78     13.61 o 
   5  21   6      397.90      406.14      7.35 o 
   6  21   6      824.73      800.19     10.83 o 
   7  21   6        8.74        8.30      2.47 o 
   8  21   6     2621.43     2638.46     24.24 o 
   9  21   6       46.25       40.93      3.59 o 
  10  21   6     1548.18     1514.50     18.95 o 
  11  21   6        8.77        3.52      3.00 o 
   0  22   6     3946.27     3828.13     52.00 o 
   1  22   6      231.46      244.15      5.92 o 
   2  22   6     1762.11     1760.22     17.69 o 
   3  22   6       90.14       85.11      4.18 o 
   4  22   6      541.83      526.06      8.16 o 
   5  22   6      193.30      212.92      5.84 o 
   6  22   6      237.65      246.79      6.08 o 
   7  22   6      137.43      130.55      5.17 o 
   8  22   6       94.80      103.63      4.85 o 
   9  22   6       60.25       67.36      4.48 o 
  10  22   6      842.99      899.31     14.05 o 
  11  22   6       68.79       75.47      4.59 o 
   1  23   6      598.17      613.51      9.36 o 
   2  23   6      792.54      804.29     11.02 o 
   3  23   6      128.38      129.79      4.95 o 
   4  23   6     1604.35     1577.46     18.25 o 
   5  23   6      108.99      102.43      4.70 o 
   6  23   6      781.97      765.06     10.88 o 
   7  23   6      235.78      219.33      6.16 o 
   8  23   6     2615.85     2598.82     24.41 o 
   9  23   6        4.65        0.14      2.95 o 
  10  23   6     1311.58     1350.68     18.07 o 
   0  24   6     4487.02     4650.24     61.67 o 
   1  24   6       11.93       12.67      3.30 o 
   2  24   6     2018.16     2029.75     20.01 o 
   3  24   6      191.09      159.98      5.44 o 
   4  24   6     1439.35     1432.19     17.38 o 
   5  24   6      112.38      103.51      4.88 o 
   6  24   6       12.05       16.55      2.89 o 
   7  24   6      391.42      390.62      8.00 o 
   8  24   6      130.58      146.82      6.27 o 
   9  24   6       73.20       72.93      5.02 o 
   1  25   6       53.68       49.90      4.36 o 
   2  25   6      263.73      267.16      7.01 o 
   3  25   6        6.11        3.60      2.85 o 
   4  25   6      913.32      900.52     13.38 o 
   5  25   6       38.62       38.05      3.28 o 
   6  25   6     2322.53     2356.22     22.55 o 
   7  25   6      140.70      132.18      5.92 o 
   8  25   6     1394.18     1385.84     20.40 o 
   9  25   6       10.43        8.16      4.61 o 
   0  26   6     1858.29     1859.00     32.59 o 
   1  26   6       50.07       53.37      4.67 o 
   2  26   6     1821.58     1824.83     20.50 o 
   3  26   6      421.78      386.59      9.38 o 
   4  26   6      302.60      304.17      8.60 o 
   5  26   6       18.76       18.98      3.38 o 
   6  26   6       51.04       48.28      4.14 o 
   7  26   6       53.55       54.23      4.81 o 
   8  26   6       18.88       22.24      3.45 o 
   1  27   6      143.65      142.36      6.64 o 
   2  27   6       66.99       73.86      5.13 o 
   3  27   6       43.87       39.57      4.26 o 
   4  27   6      696.63      729.92     15.61 o 
   5  27   6       11.68       16.87      4.26 o 
   6  27   6     1691.39     1691.14     20.13 o 
   7  27   6       13.80       17.64      4.10 o 
   0  28   6      865.90      892.50     25.29 o 
   1  28   6       28.90       31.01      5.97 o 
   2  28   6     1237.61     1199.01     20.61 o 
   3  28   6        1.02       -3.29      3.35 o 
   4  28   6      602.76      583.41     15.72 o 
   5  28   6      172.71      192.47      8.86 o 
   1  29   6      102.51       99.78      6.53 o 
   2  29   6       84.23       86.84      7.14 o 
   3  29   6      101.19      101.54      6.38 o 
   4  29   6     1328.90     1383.71     36.57 o 
   1   0   7     3001.82     3082.86     32.47 o 
   2   0   7     3784.45     3938.13     40.04 o 
   3   0   7     1411.39     1418.34     14.84 o 
   4   0   7     2554.34     2517.10     28.38 o 
   5   0   7      273.88      291.19      7.45 o 
   6   0   7     1145.23     1259.97     17.96 o 
   7   0   7      148.79      145.72      6.45 o 
   8   0   7      790.55      817.49     21.40 o 
   9   0   7      299.96      285.58     10.60 o 
  10   0   7       83.07      100.01      8.54 o 
  11   0   7      723.98      712.04     18.02 o 
  12   0   7       69.28       66.45      6.37 o 
  13   0   7      751.63      777.98     17.52 o 
  14   0   7       90.05      100.44      7.94 o 
  15   0   7     2178.91     2280.37     63.88 o 
   0   1   7     5687.40     5771.82     56.29 o 
   1   1   7      107.97      112.08      3.06 o 
   2   1   7     1257.89     1229.36     11.09 o 
   3   1   7     1375.67     1333.62      9.99 o 
   4   1   7     2306.55     2274.08     18.51 o 
   5   1   7     2237.97     2292.97     19.57 o 
   6   1   7       39.13       37.77      3.50 o 
   7   1   7     3513.00     3505.23     29.96 o 
   8   1   7      336.49      339.14      7.67 o 
   9   1   7      774.79      803.39     12.60 o 
  10   1   7     1234.67     1263.97     19.15 o 
  11   1   7      400.94      407.42     10.54 o 
  12   1   7     1311.29     1358.95     17.66 o 
  13   1   7      424.57      444.17      9.37 o 
  14   1   7     2285.40     2394.28     26.70 o 
  15   1   7       21.11       33.53      7.77 o 
   1   2   7     4461.98     4433.35     31.45 o 
   2   2   7      425.84      443.33      5.70 o 
   3   2   7     3136.48     3202.61     20.60 o 
   4   2   7     3035.40     3008.23     21.33 o 
   5   2   7      885.76      864.39      9.62 o 
   6   2   7     3459.24     3584.77     27.81 o 
   7   2   7      437.26      392.29      9.10 o 
   8   2   7     1553.60     1560.24     18.41 o 
   9   2   7     1202.78     1199.77     16.07 o 
  10   2   7      709.68      739.08     12.53 o 
  11   2   7      272.66      276.04      7.53 o 
  12   2   7      257.47      244.18      8.26 o 
  13   2   7     1464.43     1526.90     21.10 o 
  14   2   7        5.85        9.89      4.23 o 
  15   2   7      949.06      978.78     26.89 o 
   0   3   7      762.29      739.81     12.70 o 
   1   3   7      133.49      117.92      3.89 o 
   2   3   7     2151.44     2161.95     19.53 o 
   3   3   7     1410.73     1321.37     10.37 o 
   4   3   7     1216.73     1220.70     11.07 o 
   5   3   7     2140.82     2186.90     19.60 o 
   6   3   7      346.07      305.28      8.28 o 
   7   3   7     4006.39     4096.13     36.59 o 
   8   3   7      456.83      454.89     18.21 o 
   9   3   7     2216.48     2303.24     27.19 o 
  10   3   7     1137.23     1166.13     17.85 o 
  11   3   7     1851.56     1898.07     27.75 o 
  12   3   7      688.67      677.58     15.45 o 
  13   3   7       52.60       48.17      5.98 o 
  14   3   7     1235.34     1298.92     21.26 o 
  15   3   7       77.76       58.67      8.90 o 
   1   4   7     2554.86     2436.66     21.70 o 
   2   4   7     1418.45     1423.90     14.23 o 
   3   4   7     3219.28     3247.42     22.98 o 
   4   4   7     1064.36     1011.48     10.31 o 
   5   4   7      822.29      803.18      9.03 o 
   6   4   7     4425.64     4463.95     39.84 o 
   7   4   7      158.20      175.42      6.53 o 
   8   4   7     2475.66     2522.09     31.46 o 
   9   4   7     1182.83     1196.34     19.58 o 
  10   4   7     2418.09     2444.71     32.34 o 
  11   4   7     1516.62     1511.89     38.45 o 
  12   4   7      242.33      251.09     11.98 o 
  13   4   7     1464.07     1453.63     26.06 o 
  14   4   7        6.88       10.33      3.98 o 
  15   4   7      238.93      249.90     11.61 o 
   0   5   7     2667.34     2476.02     31.33 o 
   1   5   7     1343.10     1363.70     13.95 o 
   2   5   7     2314.69     2306.74     32.75 o 
   3   5   7     1661.74     1630.43     14.33 o 
   4   5   7      813.27      825.67     10.67 o 
   5   5   7     1161.60     1099.30     11.33 o 
   6   5   7       36.83       45.81      4.27 o 
   7   5   7     1363.33     1403.16     17.85 o 
   8   5   7       35.11       35.39      4.24 o 
   9   5   7     2666.34     2650.00     33.65 o 
  10   5   7     1427.49     1451.76     22.81 o 
  11   5   7      776.41      796.16     16.52 o 
  12   5   7     1118.45     1154.77     31.37 o 
  13   5   7       52.53       62.90      6.52 o 
  14   5   7      885.38      882.46     18.69 o 
  15   5   7      271.59      278.86     11.92 o 
   1   6   7     2908.65     2928.17     25.61 o 
   2   6   7      221.67      225.71      4.35 o 
   3   6   7      608.86      614.67      7.27 o 
   4   6   7      594.93      587.52      7.39 o 
   5   6   7      661.42      676.12      9.98 o 
   6   6   7     2163.97     2205.67     19.50 o 
   7   6   7       41.49       50.72      4.19 o 
   8   6   7     1083.35     1088.58     14.12 o 
   9   6   7      119.58      122.49      7.02 o 
  10   6   7     1590.85     1576.10     24.10 o 
  11   6   7      984.63      987.00     18.57 o 
  12   6   7       55.93       51.52      5.83 o 
  13   6   7      702.77      717.45     16.63 o 
  14   6   7        0.85        3.21      3.65 o 
  15   6   7      371.76      412.60     11.85 o 
   0   7   7     5696.65     5593.23     90.60 o 
   1   7   7      117.00      109.14      3.85 o 
   2   7   7     4978.18     4922.76     36.50 o 
   3   7   7     1379.19     1322.20     14.49 o 
   4   7   7     1450.74     1405.38     12.05 o 
   5   7   7      698.39      719.31      8.29 o 
   6   7   7        7.91       10.56      2.25 o 
   7   7   7     1697.93     1706.95     21.96 o 
   8   7   7     1359.02     1365.61     16.97 o 
   9   7   7     2871.41     2922.49     30.45 o 
  10   7   7      274.55      293.69      8.32 o 
  11   7   7      673.93      677.22     11.67 o 
  12   7   7      443.68      435.96      9.55 o 
  13   7   7      128.70      130.40      6.21 o 
  14   7   7      998.06      996.09     20.65 o 
  15   7   7       14.83       14.86      4.36 o 
   1   8   7     8668.74     8505.75     65.88 o 
   2   8   7        1.32        2.82      1.43 o 
   3   8   7     1145.59     1102.94     11.19 o 
   4   8   7      587.31      628.29      6.66 o 
   5   8   7        9.57        5.47      1.61 o 
   6   8   7     1998.13     2007.93     18.55 o 
   7   8   7      226.22      198.32      5.39 o 
   8   8   7     1446.78     1435.76     27.37 o 
   9   8   7      319.06      338.25      9.30 o 
  10   8   7      738.60      724.87     12.08 o 
  11   8   7      585.35      577.74     19.84 o 
  12   8   7      378.22      383.55      9.19 o 
  13   8   7     1143.44     1145.04     17.43 o 
  14   8   7        6.87        6.81      6.13 o 
   0   9   7     3277.88     3306.99     45.07 o 
   1   9   7      153.20      157.16      4.49 o 
   2   9   7     4977.46     4909.95     36.91 o 
   3   9   7     1752.40     1736.49     14.83 o 
   4   9   7       51.73       61.33      2.61 o 
   5   9   7     1174.89     1218.37     10.75 o 
   6   9   7       14.90       17.89      2.26 o 
   7   9   7     4214.94     4236.40     37.22 o 
   8   9   7      185.83      195.06      6.00 o 
   9   9   7     2445.59     2424.78     26.98 o 
  10   9   7      289.98      297.07      7.83 o 
  11   9   7      500.98      513.09     12.90 o 
  12   9   7      855.35      840.53     14.27 o 
  13   9   7        5.50        5.31      3.25 o 
  14   9   7      475.05      485.70     18.20 o 
   1  10   7     4129.17     4063.94     34.64 o 
   2  10   7     1492.17     1451.57     13.02 o 
   3  10   7     1329.12     1273.86     12.00 o 
   4  10   7      784.26      757.60      7.78 o 
   5  10   7       30.22       40.94      2.18 o 
   6  10   7     3455.94     3377.96     28.34 o 
   7  10   7      140.13      133.60      5.01 o 
   8  10   7     1938.92     1919.52     20.66 o 
   9  10   7       87.32       96.60      5.15 o 
  10  10   7     2724.53     2689.00     29.97 o 
  11  10   7      860.61      865.07     14.37 o 
  12  10   7       94.08      104.24      5.90 o 
  13  10   7     1788.12     1790.01     28.11 o 
  14  10   7        0.55        1.41      3.97 o 
   0  11   7     1502.64     1484.15     22.58 o 
   1  11   7      119.33      115.73      5.21 o 
   2  11   7     1183.85     1173.78     11.35 o 
   3  11   7      163.36      165.60      4.43 o 
   4  11   7      396.91      380.04      5.27 o 
   5  11   7     2618.52     2608.24     19.67 o 
   6  11   7       86.68       92.69      3.27 o 
   7  11   7     1267.33     1239.04     15.17 o 
   8  11   7       52.06       53.57      3.80 o 
   9  11   7     2292.02     2226.97     25.83 o 
  10  11   7      787.29      769.04     13.34 o 
  11  11   7      356.43      341.46      8.96 o 
  12  11   7      429.22      441.36     10.43 o 
  13  11   7       54.83       61.46      6.10 o 
  14  11   7     1139.08     1109.99     21.38 o 
   1  12   7     1109.78     1126.61     11.56 o 
   2  12   7       81.69       88.63      3.14 o 
   3  12   7     1812.62     1810.21     15.94 o 
   4  12   7      898.32      849.14      8.66 o 
   5  12   7     1090.53     1056.24     10.87 o 
   6  12   7     3285.46     3292.75     25.64 o 
   7  12   7       38.68       40.32      3.22 o 
   8  12   7     1130.73     1112.00     14.67 o 
   9  12   7      982.69      972.26     13.88 o 
  10  12   7     1438.31     1426.71     19.67 o 
  11  12   7      115.31      116.52      6.18 o 
  12  12   7       35.44       38.97      4.48 o 
  13  12   7      772.67      780.93     17.18 o 
  14  12   7       16.79       22.04      5.10 o 
   0  13   7     1051.64     1032.27     15.71 o 
   1  13   7      148.47      147.08      4.13 o 
   2  13   7     2247.23     2219.12     17.60 o 
   3  13   7      526.92      528.04      7.32 o 
   4  13   7     1684.23     1642.77     13.86 o 
   5  13   7      587.31      603.64      7.79 o 
   6  13   7      337.54      340.42      5.86 o 
   7  13   7     2066.66     2036.42     20.50 o 
   8  13   7       60.55       55.66      3.17 o 
   9  13   7      863.83      871.31     13.18 o 
  10  13   7     1043.78     1026.46     16.16 o 
  11  13   7     1350.15     1331.75     21.74 o 
  12  13   7     1087.58     1079.29     18.84 o 
  13  13   7      393.09      374.21     12.06 o 
   1  14   7     1773.89     1738.79     16.15 o 
   2  14   7     1352.05     1328.43     12.34 o 
   3  14   7     2757.87     2696.78     20.85 o 
   4  14   7     1086.67     1113.24     10.61 o 
   5  14   7      772.13      729.43      8.88 o 
   6  14   7      824.19      804.64      9.64 o 
   7  14   7      132.14      135.58      4.56 o 
   8  14   7      912.93      915.43     11.51 o 
   9  14   7      495.16      502.31      8.25 o 
  10  14   7      115.95      101.49      5.93 o 
  11  14   7     1010.47     1004.87     16.52 o 
  12  14   7      150.23      167.37      8.57 o 
  13  14   7      699.65      681.82     16.39 o 
   0  15   7     3616.46     3614.93     40.16 o 
   1  15   7        0.91        2.61      1.52 o 
   2  15   7      674.72      656.47      8.03 o 
   3  15   7     3077.55     3067.87     23.31 o 
   4  15   7     1184.52     1208.88     13.01 o 
   5  15   7     1759.46     1771.41     16.22 o 
   6  15   7      129.71      138.28      4.54 o 
   7  15   7     2273.83     2222.51     21.13 o 
   8  15   7      257.48      267.07      6.04 o 
   9  15   7      578.77      590.37      9.24 o 
  10  15   7      864.56      840.22     12.01 o 
  11  15   7      486.06      481.35      9.22 o 
  12  15   7     1307.91     1290.03     23.42 o 
  13  15   7      236.17      213.18      9.84 o 
   1  16   7     2363.20     2366.50     20.36 o 
   2  16   7     1068.86     1063.18     10.99 o 
   3  16   7      919.18      897.46     10.00 o 
   4  16   7     2925.45     2791.83     23.44 o 
   5  16   7      791.45      773.75      9.05 o 
   6  16   7     1522.53     1550.21     16.25 o 
   7  16   7      280.55      284.74      6.32 o 
   8  16   7      657.28      635.57      9.68 o 
   9  16   7       71.15       80.57      4.23 o 
  10  16   7      371.03      371.23      7.60 o 
  11  16   7      342.75      356.92     10.38 o 
  12  16   7       95.04       97.92      5.66 o 
   0  17   7     1338.50     1311.27     26.88 o 
   1  17   7       64.60       75.62      3.69 o 
   2  17   7      322.55      320.04      5.72 o 
   3  17   7      257.02      268.87      5.69 o 
   4  17   7     1076.10     1081.90     12.31 o 
   5  17   7     1432.38     1416.36     13.79 o 
   6  17   7       12.92       14.35      2.36 o 
   7  17   7     1501.64     1480.01     16.26 o 
   8  17   7        3.41        4.26      2.20 o 
   9  17   7      790.16      777.21     11.29 o 
  10  17   7      606.46      602.87      9.99 o 
  11  17   7      288.50      274.30     13.15 o 
  12  17   7      152.09      143.21      6.66 o 
   1  18   7     2192.64     2169.82     20.98 o 
   2  18   7      466.40      463.94      7.09 o 
   3  18   7     1019.05      977.68     11.61 o 
   4  18   7      760.28      724.06     12.84 o 
   5  18   7        1.23        1.03      1.77 o 
   6  18   7     2597.19     2571.23     22.52 o 
   7  18   7        5.62       10.18      2.43 o 
   8  18   7     1090.60     1080.23     13.71 o 
   9  18   7       99.54      111.31      4.96 o 
  10  18   7      506.72      518.70     10.38 o 
  11  18   7      173.90      173.07      7.01 o 
  12  18   7      316.55      318.98     16.48 o 
   0  19   7      665.82      606.25     12.88 o 
   1  19   7       12.07       12.80      2.53 o 
   2  19   7     1544.45     1503.85     18.55 o 
   3  19   7      415.38      422.82      7.96 o 
   4  19   7      252.17      263.29      6.01 o 
   5  19   7      188.26      204.19      5.01 o 
   6  19   7       88.74      102.06      4.30 o 
   7  19   7     2180.93     2202.98     20.82 o 
   8  19   7        0.19        2.69      2.29 o 
   9  19   7     1038.90     1041.40     13.84 o 
  10  19   7      593.81      596.38     11.40 o 
  11  19   7      651.40      613.55     11.80 o 
   1  20   7     1701.23     1686.68     17.29 o 
   2  20   7      205.03      206.95      7.22 o 
   3  20   7      530.96      493.05      8.17 o 
   4  20   7      467.37      449.22      7.92 o 
   5  20   7      306.34      294.96      7.11 o 
   6  20   7      940.03      866.97     11.14 o 
   7  20   7      181.29      170.22      5.39 o 
   8  20   7      794.16      776.91     10.99 o 
   9  20   7      225.57      250.35      7.13 o 
  10  20   7      717.16      723.80     12.86 o 
  11  20   7      881.50      899.21     18.88 o 
   0  21   7     2143.72     2094.34     30.39 o 
   1  21   7       40.08       44.33      4.67 o 
   2  21   7     1091.02     1092.11     12.93 o 
   3  21   7     1269.33     1248.97     14.22 o 
   4  21   7     1174.59     1137.84     13.56 o 
   5  21   7     1000.88      993.27     13.62 o 
   6  21   7       97.45      111.42      5.08 o 
   7  21   7      956.90      939.73     12.13 o 
   8  21   7       98.14       97.33      5.12 o 
   9  21   7     1783.16     1786.17     21.15 o 
  10  21   7      549.28      537.65     11.13 o 
   1  22   7     1549.11     1542.34     18.07 o 
   2  22   7        6.19        6.34      2.34 o 
   3  22   7      620.52      595.08      9.44 o 
   4  22   7      220.67      212.67      5.94 o 
   5  22   7      610.08      618.71     11.52 o 
   6  22   7     1128.43     1105.80     13.07 o 
   7  22   7       49.89       44.10      3.54 o 
   8  22   7      650.00      640.53     13.53 o 
   9  22   7      238.87      268.30      7.58 o 
   0  23   7     1164.94     1157.46     36.52 o 
   1  23   7       80.55       80.82      4.76 o 
   2  23   7     1444.26     1432.76     15.78 o 
   3  23   7      581.27      597.69     10.15 o 
   4  23   7      346.37      347.21     10.43 o 
   5  23   7      101.28       99.59      5.16 o 
   6  23   7       44.70       48.12      4.02 o 
   7  23   7      621.04      608.12     10.58 o 
   8  23   7      217.76      204.61      6.71 o 
   9  23   7      946.46      945.85     14.27 o 
   1  24   7     1413.08     1398.03     19.09 o 
   2  24   7      396.44      386.02      7.73 o 
   3  24   7      431.93      431.26      8.24 o 
   4  24   7      393.85      398.78      8.63 o 
   5  24   7        8.23       -0.66      2.87 o 
   6  24   7      855.47      864.89     15.00 o 
   7  24   7        0.13        0.92      2.75 o 
   8  24   7      833.98      827.17     13.03 o 
   0  25   7      765.21      747.12     19.08 o 
   1  25   7       11.76       10.90      3.27 o 
   2  25   7     1055.79     1076.96     16.61 o 
   3  25   7      562.77      581.40     10.53 o 
   4  25   7       22.32       20.52      4.12 o 
   5  25   7      661.41      671.43     13.09 o 
   6  25   7       41.33       45.60      8.05 o 
   7  25   7      643.72      638.11     13.06 o 
   1  26   7     1090.50     1118.74     20.13 o 
   2  26   7      160.62      157.26      9.21 o 
   3  26   7      551.95      567.79     22.50 o 
   4  26   7      366.27      351.67      9.53 o 
   5  26   7       89.33       90.19      5.99 o 
   6  26   7     1172.41     1187.00     18.58 o 
   0  27   7      627.98      639.14     22.11 o 
   1  27   7        4.96        2.79      3.65 o 
   2  27   7     1002.92     1006.23     34.00 o 
   3  27   7        1.02        1.42      3.68 o 
   4  27   7      449.92      479.35     12.53 o 
   1  28   7      861.65      851.70     17.78 o 
   2  28   7       80.66       77.49      8.57 o 
   0   0   8      210.52      186.78     11.65 o 
   1   0   8       18.13       13.36      6.30 o 
   2   0   8     1981.42     1979.03     23.47 o 
   3   0   8     1641.46     1704.49     21.01 o 
   4   0   8      227.11      251.48      4.96 o 
   5   0   8     3679.54     3703.40     50.31 o 
   6   0   8      233.56      220.20      7.05 o 
   7   0   8     3047.30     3028.54     41.53 o 
   8   0   8       45.22       40.92      5.06 o 
   9   0   8     1158.64     1189.63     27.59 o 
  10   0   8       15.59        3.97      5.37 o 
  11   0   8      118.56      135.56     11.63 o 
  12   0   8       34.41       41.60      9.82 o 
  13   0   8      276.39      289.85     20.83 o 
  14   0   8      475.35      487.70     25.75 o 
   1   1   8     5419.57     5393.42     45.07 o 
   2   1   8        5.78        3.43      1.66 o 
   3   1   8     2879.58     2846.63     25.03 o 
   4   1   8       98.68      108.99      2.57 o 
   5   1   8     1213.96     1223.16     17.11 o 
   6   1   8     1253.63     1245.94     14.45 o 
   7   1   8       19.04       21.60      4.00 o 
   8   1   8       81.47       84.65      5.48 o 
   9   1   8      257.00      243.79     12.04 o 
  10   1   8       17.81       16.24      4.11 o 
  11   1   8     1753.16     1791.94     43.07 o 
  12   1   8       79.77       87.09      7.67 o 
  13   1   8     2898.25     2961.26     44.85 o 
  14   1   8       34.29       39.88      7.65 o 
   0   2   8     1006.58     1000.71     16.33 o 
   1   2   8     2067.24     2028.72     19.32 o 
   2   2   8      179.74      181.68      5.98 o 
   3   2   8     2276.94     2246.22     20.77 o 
   4   2   8       96.69      109.60      2.55 o 
   5   2   8     5541.53     5495.61     50.74 o 
   6   2   8       24.60       16.42      2.52 o 
   7   2   8     2156.98     2228.20     24.86 o 
   8   2   8       78.59       78.63      6.06 o 
   9   2   8     3664.18     3697.97     44.09 o 
  10   2   8       47.95       51.13      5.32 o 
  11   2   8      504.13      520.41     13.35 o 
  12   2   8       33.48       27.29      4.75 o 
  13   2   8      102.80      107.21      8.05 o 
  14   2   8      252.13      253.50     15.90 o 
   1   3   8     2987.32     2930.42     33.88 o 
   2   3   8        4.25        7.05      1.67 o 
   3   3   8     2009.65     1956.45     18.73 o 
   4   3   8       44.29       57.96      2.47 o 
   5   3   8      702.18      728.01      8.71 o 
   6   3   8      177.29      184.02      4.16 o 
   7   3   8      254.67      237.63      6.94 o 
   8   3   8       10.37        7.37      3.12 o 
   9   3   8      701.20      702.66     17.01 o 
  10   3   8     1154.33     1168.87     19.95 o 
  11   3   8     2320.85     2373.85     33.89 o 
  12   3   8       12.83       15.59      4.42 o 
  13   3   8     2356.06     2464.10     35.02 o 
  14   3   8       68.15       65.81      8.84 o 
   0   4   8      401.16      402.81      9.55 o 
   1   4   8      896.78      854.37     10.65 o 
   2   4   8       88.91       82.40      3.50 o 
   3   4   8     1426.33     1425.77     14.92 o 
   4   4   8      417.36      440.45      6.02 o 
   5   4   8     5885.57     5804.21     43.31 o 
   6   4   8      232.14      229.43      5.04 o 
   7   4   8     3816.87     3853.29     38.29 o 
   8   4   8      102.74      112.51      6.18 o 
   9   4   8     3164.62     3211.26     39.04 o 
  10   4   8      425.19      419.67     11.44 o 
  11   4   8     1434.60     1426.91     23.39 o 
  12   4   8       69.95       68.77      6.48 o 
  13   4   8      187.33      173.08      9.45 o 
  14   4   8       58.59       54.28      8.40 o 
   1   5   8     2533.01     2571.95     23.63 o 
   2   5   8     1155.24     1138.50     12.88 o 
   3   5   8     4098.97     4094.64     34.59 o 
   4   5   8      241.14      223.16      4.30 o 
   5   5   8     1384.06     1385.22     13.64 o 
   6   5   8      872.19      857.63     10.08 o 
   7   5   8       33.86       43.89      2.99 o 
   8   5   8      127.20      137.79      4.78 o 
   9   5   8     1482.64     1499.88     22.87 o 
  10   5   8       31.67       36.94      4.95 o 
  11   5   8      983.30      991.57     22.87 o 
  12   5   8       10.68       10.17      4.10 o 
  13   5   8     1389.20     1431.11     32.26 o 
  14   5   8       38.21       39.37     15.81 o 
   0   6   8      232.71      257.88      7.86 o 
   1   6   8        4.37        3.00      2.34 o 
   2   6   8      220.45      209.49      5.04 o 
   3   6   8     1911.44     1944.46     19.11 o 
   4   6   8      143.41      151.68      4.98 o 
   5   6   8     1742.29     1771.57     17.84 o 
   6   6   8      527.97      534.57      7.68 o 
   7   6   8     3665.82     3680.39     32.70 o 
   8   6   8       87.27       85.60      4.25 o 
   9   6   8     1371.16     1425.71     17.93 o 
  10   6   8      419.24      434.79     11.76 o 
  11   6   8     1127.59     1119.72     20.35 o 
  12   6   8      501.13      506.19     13.51 o 
  13   6   8       66.36       75.15      9.06 o 
  14   6   8      331.58      336.78     15.23 o 
   1   7   8     7363.36     7226.43     57.41 o 
   2   7   8      737.62      741.41      9.98 o 
   3   7   8     2188.43     2178.72     18.68 o 
   4   7   8      637.34      582.27      7.52 o 
   5   7   8     1102.72     1092.71     10.41 o 
   6   7   8       14.26       19.95      2.83 o 
   7   7   8       51.87       49.88      4.07 o 
   8   7   8       46.33       45.35      3.52 o 
   9   7   8       29.60       39.72      3.61 o 
  10   7   8      316.26      324.18     10.25 o 
  11   7   8     2561.91     2589.42     29.18 o 
  12   7   8       26.26       28.27      3.71 o 
  13   7   8     1407.44     1428.13     23.34 o 
   0   8   8     2270.00     2286.23     31.10 o 
   1   8   8      101.74      107.02      4.27 o 
   2   8   8        2.97        7.63      1.93 o 
   3   8   8     2060.17     2035.48     17.92 o 
   4   8   8       10.24       10.70      1.74 o 
   5   8   8     2377.51     2342.12     18.66 o 
   6   8   8       55.21       51.87      3.23 o 
   7   8   8     3224.92     3242.28     32.73 o 
   8   8   8      536.29      540.34      9.93 o 
   9   8   8     2128.64     2146.02     24.65 o 
  10   8   8      148.39      154.04      6.07 o 
  11   8   8      504.99      548.38     10.95 o 
  12   8   8       42.21       40.00      4.19 o 
  13   8   8       42.12       45.64      5.21 o 
   1   9   8     5138.80     5120.32     42.79 o 
   2   9   8      599.07      607.74      9.17 o 
   3   9   8     2057.99     2019.16     17.98 o 
   4   9   8       19.58       20.43      2.08 o 
   5   9   8      587.70      594.19      7.15 o 
   6   9   8      424.40      431.05      7.63 o 
   7   9   8      330.45      348.04      9.02 o 
   8   9   8        7.66        6.83      2.70 o 
   9   9   8      135.77      134.74      5.90 o 
  10   9   8        9.98        6.35      3.00 o 
  11   9   8     1340.43     1393.20     19.34 o 
  12   9   8        0.81       -3.30      3.59 o 
  13   9   8     1122.60     1100.24     20.30 o 
   0  10   8       68.02       74.48      5.35 o 
   1  10   8        1.31        2.28      2.77 o 
   2  10   8       48.02       47.35      3.11 o 
   3  10   8     1065.29     1033.81     11.22 o 
   4  10   8       40.11       48.85      3.65 o 
   5  10   8     3805.10     3722.65     27.68 o 
   6  10   8       90.97       92.46      3.43 o 
   7  10   8     5776.43     5753.02     53.33 o 
   8  10   8      417.66      401.81      8.86 o 
   9  10   8     2179.64     2159.07     25.30 o 
  10  10   8       20.00       18.42      3.45 o 
  11  10   8     1236.49     1241.69     18.15 o 
  12  10   8       80.17       80.48      6.28 o 
  13  10   8       90.11      105.09      7.12 o 
   1  11   8     2582.59     2554.08     24.64 o 
   2  11   8       91.89       88.10      4.09 o 
   3  11   8     1881.55     1880.15     17.47 o 
   4  11   8      442.19      433.69      6.91 o 
   5  11   8      266.98      245.42      5.34 o 
   6  11   8      707.92      699.97      8.91 o 
   7  11   8       26.87       34.00      3.27 o 
   8  11   8      151.16      146.74      5.96 o 
   9  11   8      763.95      767.63     13.13 o 
  10  11   8      209.20      214.31      8.19 o 
  11  11   8      833.30      842.72     14.57 o 
  12  11   8        6.24        4.89      3.69 o 
  13  11   8     1551.46     1573.89     26.22 o 
   0  12   8      215.69      202.45      7.71 o 
   1  12   8      821.53      828.19     11.91 o 
   2  12   8      261.69      279.63      7.00 o 
   3  12   8     1691.07     1637.59     15.98 o 
   4  12   8      354.73      358.27      6.39 o 
   5  12   8     2378.07     2349.97     23.07 o 
   6  12   8      175.14      158.69      4.69 o 
   7  12   8     2173.69     2179.76     20.22 o 
   8  12   8      130.63      115.91      5.23 o 
   9  12   8     2397.99     2380.91     27.67 o 
  10  12   8      392.26      407.69      9.76 o 
  11  12   8     1069.11     1116.98     20.43 o 
  12  12   8      105.69      119.38      7.61 o 
   1  13   8     2723.30     2695.28     26.20 o 
   2  13   8        0.08       -1.07      1.87 o 
   3  13   8     2001.84     1982.36     18.68 o 
   4  13   8       14.47       14.11      2.25 o 
   5  13   8     1396.13     1406.78     15.10 o 
   6  13   8      428.64      427.70      6.62 o 
   7  13   8      174.14      164.34      4.76 o 
   8  13   8       61.35       57.31      3.33 o 
   9  13   8      319.70      319.81      8.64 o 
  10  13   8      406.34      433.41     10.20 o 
  11  13   8     2364.33     2364.76     37.92 o 
  12  13   8      180.68      175.45      8.49 o 
   0  14   8        6.08        5.94      3.13 o 
   1  14   8      518.22      510.48      9.07 o 
   2  14   8      202.83      204.49      5.84 o 
   3  14   8     1301.07     1275.40     13.82 o 
   4  14   8      991.08      965.04     11.09 o 
   5  14   8     3269.43     3204.02     29.37 o 
   6  14   8      120.85      127.42      4.05 o 
   7  14   8     1055.44     1015.08     16.78 o 
   8  14   8        1.36        4.00      2.11 o 
   9  14   8     1391.03     1376.34     15.45 o 
  10  14   8      178.07      183.38      7.38 o 
  11  14   8      126.90      126.91      7.85 o 
  12  14   8       27.39       25.68      4.98 o 
   1  15   8     2872.23     2867.47     28.05 o 
   2  15   8        0.38       -0.83      2.05 o 
   3  15   8     2348.68     2285.25     19.94 o 
   4  15   8       61.07       65.54      4.55 o 
   5  15   8     1521.56     1532.10     16.45 o 
   6  15   8      337.87      321.38      6.17 o 
   7  15   8       18.19       24.37      2.68 o 
   8  15   8       15.13       14.86      2.84 o 
   9  15   8      419.53      422.73      7.91 o 
  10  15   8        0.32       -0.42      2.64 o 
  11  15   8     1461.12     1432.59     24.54 o 
   0  16   8      263.90      255.96      9.57 o 
   1  16   8      309.60      294.30      7.20 o 
   2  16   8      206.09      210.83      5.74 o 
   3  16   8     1847.30     1804.00     17.00 o 
   4  16   8        0.21        0.57      2.00 o 
   5  16   8     2568.70     2528.69     23.73 o 
   6  16   8        1.32        0.71      2.25 o 
   7  16   8     2026.87     2033.63     20.02 o 
   8  16   8       88.59       94.59      4.37 o 
   9  16   8     1473.50     1481.28     16.70 o 
  10  16   8       65.97       57.34      4.51 o 
  11  16   8      435.76      449.96     10.64 o 
   1  17   8     2156.65     2077.37     23.92 o 
   2  17   8        5.40        6.55      2.38 o 
   3  17   8      826.63      811.74     10.92 o 
   4  17   8       72.59       84.82      4.27 o 
   5  17   8       74.96       71.38      4.31 o 
   6  17   8      357.99      347.76      7.95 o 
   7  17   8      164.68      182.04      5.36 o 
   8  17   8      118.52      115.28      4.80 o 
   9  17   8      169.16      168.52      6.13 o 
  10  17   8      297.57      294.09      8.28 o 
  11  17   8      826.48      841.06     14.55 o 
   0  18   8      538.38      538.59     17.93 o 
   1  18   8      918.37      906.80     12.45 o 
   2  18   8      748.45      720.77     10.94 o 
   3  18   8      636.77      632.09      9.57 o 
   4  18   8        0.47       -1.43      2.68 o 
   5  18   8     3831.80     3706.79     32.44 o 
   6  18   8      136.11      150.73      5.93 o 
   7  18   8     1708.74     1734.48     19.69 o 
   8  18   8        0.47        0.65      2.29 o 
   9  18   8     2010.07     1995.16     23.20 o 
  10  18   8      103.59      113.60      6.55 o 
   1  19   8     1524.20     1532.11     17.49 o 
   2  19   8       61.15       58.07      4.31 o 
   3  19   8     1600.33     1579.13     17.16 o 
   4  19   8       26.81       21.84      2.89 o 
   5  19   8      432.62      459.05      9.39 o 
   6  19   8      735.08      760.80     12.42 o 
   7  19   8       11.44       14.86      3.12 o 
   8  19   8      132.60      136.30      5.68 o 
   9  19   8      394.15      412.16      9.22 o 
  10  19   8      214.41      204.30      7.98 o 
   0  20   8        1.84        4.73      3.18 o 
   1  20   8       97.81      103.33      4.68 o 
   2  20   8        0.40        2.63      2.61 o 
   3  20   8      167.15      171.25      7.92 o 
   4  20   8       82.05       67.62      4.10 o 
   5  20   8     2414.86     2395.16     25.94 o 
   6  20   8      303.32      301.50      7.93 o 
   7  20   8     1609.36     1574.49     22.62 o 
   8  20   8      149.33      138.65      6.68 o 
   9  20   8     1124.70     1158.35     17.74 o 
   1  21   8     2520.61     2473.77     25.00 o 
   2  21   8      183.11      188.29      6.30 o 
   3  21   8     1835.60     1843.15     19.55 o 
   4  21   8      133.02      122.22      5.14 o 
   5  21   8      793.27      784.66     12.84 o 
   6  21   8        0.35       -0.06      3.06 o 
   7  21   8        5.27        6.98      3.69 o 
   8  21   8       11.18       11.74      6.96 o 
   0  22   8       30.16       30.86      5.44 o 
   1  22   8        9.77        5.22      2.71 o 
   2  22   8       43.22       38.02      3.77 o 
   3  22   8     1586.44     1594.02     16.92 o 
   4  22   8       14.55        6.79      2.93 o 
   5  22   8      466.24      444.99     10.93 o 
   6  22   8      222.60      204.93      7.95 o 
   7  22   8     1465.94     1462.59     22.22 o 
   8  22   8       56.86       47.62     10.46 o 
   1  23   8     1541.16     1551.58     25.29 o 
   2  23   8      587.30      618.68     12.55 o 
   3  23   8      755.88      781.74     14.29 o 
   4  23   8       62.56       70.61      6.09 o 
   5  23   8      497.94      482.08     11.57 o 
   6  23   8       56.52       59.44      5.37 o 
   7  23   8       36.29       42.74      4.87 o 
   0  24   8      176.54      171.28     11.61 o 
   1  24   8       51.37       51.07      5.33 o 
   2  24   8       60.56       58.65      4.99 o 
   3  24   8      761.91      757.14     14.21 o 
   4  24   8      141.24      142.56      6.54 o 
   5  24   8     1613.84     1642.68     23.96 o 
   6  24   8       10.41        9.95      7.23 o 
   1  25   8     1282.06     1269.80     22.64 o 
   2  25   8      169.77      168.81      8.54 o 
   3  25   8      728.89      744.27     17.72 o 
   4  25   8      381.37      408.76      9.88 o 
   0  26   8       30.61       21.68      6.32 o 
   1  26   8       96.05      103.90      7.34 o 
   2  26   8        6.43        4.61      3.91 o 
   1   0   9      113.83      114.47      6.79 o 
   2   0   9       60.82       49.29      5.62 o 
   3   0   9       93.43       87.93      6.62 o 
   4   0   9     1693.67     1673.48     28.19 o 
   5   0   9      373.05      347.43      9.84 o 
   6   0   9      722.45      772.68     12.39 o 
   7   0   9      297.95      265.30     13.06 o 
   8   0   9     5205.43     5248.85    104.58 o 
   9   0   9      488.19      474.81     20.32 o 
  10   0   9     1880.75     2029.11     52.32 o 
  11   0   9      601.55      555.56     24.54 o 
  12   0   9      412.25      388.78     21.94 o 
  13   0   9      517.84      521.22     25.36 o 
   0   1   9    11984.19    11912.67    310.23 o 
   1   1   9      174.42      183.99      5.73 o 
   2   1   9     3003.18     2996.03     31.80 o 
   3   1   9      630.95      633.29     10.42 o 
   4   1   9     1562.54     1557.36     18.94 o 
   5   1   9      244.65      250.27      7.37 o 
   6   1   9       27.66       14.19      3.79 o 
   7   1   9      439.55      457.98     12.09 o 
   8   1   9       65.14       64.72      6.83 o 
   9   1   9      363.05      361.93     12.54 o 
  10   1   9      868.86      866.17     21.47 o 
  11   1   9      125.16      120.28      9.53 o 
  12   1   9     1599.54     1619.43     33.66 o 
  13   1   9       75.33       74.12      8.57 o 
   1   2   9      127.25      143.67      4.70 o 
   2   2   9      303.32      314.54      6.47 o 
   3   2   9      172.54      169.91      4.77 o 
   4   2   9     2008.14     1990.52     19.70 o 
   5   2   9        5.80        3.71      1.88 o 
   6   2   9     3034.16     3065.50     26.75 o 
   7   2   9      273.73      266.20      8.35 o 
   8   2   9     3880.99     3902.68     57.43 o 
   9   2   9        4.57       -1.38      4.05 o 
  10   2   9      585.49      605.17     18.23 o 
  11   2   9      466.93      450.75     20.38 o 
  12   2   9      917.70      951.00     24.75 o 
  13   2   9      199.23      208.81     12.01 o 
   0   3   9      504.13      483.66     11.41 o 
   1   3   9      437.73      452.27      7.72 o 
   2   3   9     3195.50     3213.59     28.88 o 
   3   3   9      117.28      119.95      4.24 o 
   4   3   9      907.07      909.66     11.51 o 
   5   3   9      258.93      257.74      7.77 o 
   6   3   9      405.31      393.51      6.30 o 
   7   3   9       43.65       46.07      3.16 o 
   8   3   9      396.01      414.56     10.46 o 
   9   3   9        8.60        5.36      3.42 o 
  10   3   9      478.55      514.00     14.17 o 
  11   3   9        3.47        0.87      4.30 o 
  12   3   9      984.08     1022.86     25.39 o 
  13   3   9        0.13        1.59      5.17 o 
   1   4   9      853.62      857.25     11.26 o 
   2   4   9      975.62      978.99     12.30 o 
   3   4   9      284.00      281.48      6.23 o 
   4   4   9     2418.76     2414.06     28.82 o 
   5   4   9       12.07       14.02      1.79 o 
   6   4   9     2294.88     2272.44     20.05 o 
   7   4   9       14.13       11.82      2.43 o 
   8   4   9     2531.54     2562.62     32.54 o 
   9   4   9       84.59       82.57      5.86 o 
  10   4   9     2971.26     2969.02     37.61 o 
  11   4   9        4.10        6.96      4.09 o 
  12   4   9      665.58      680.59     20.28 o 
   0   5   9     5280.64     5170.86     61.16 o 
   1   5   9       81.14       70.60      3.73 o 
   2   5   9     3119.18     3095.07     28.29 o 
   3   5   9       97.27       95.97      4.10 o 
   4   5   9     1064.63     1047.33     12.80 o 
   5   5   9      395.49      416.81      7.62 o 
   6   5   9      261.38      280.85      6.32 o 
   7   5   9      450.85      464.52      8.36 o 
   8   5   9      560.23      573.97      9.95 o 
   9   5   9       24.96       26.16      3.10 o 
  10   5   9     1235.87     1242.96     20.91 o 
  11   5   9      201.49      204.15      8.86 o 
  12   5   9     1474.21     1505.85     32.10 o 
   1   6   9      547.82      536.79      8.68 o 
   2   6   9      654.89      668.65     10.73 o 
   3   6   9      715.15      718.48     10.75 o 
   4   6   9     2196.33     2166.73     21.55 o 
   5   6   9        8.84        8.16      1.98 o 
   6   6   9     2192.27     2256.17     22.62 o 
   7   6   9      156.73      153.25      5.41 o 
   8   6   9     2461.21     2484.78     26.71 o 
   9   6   9      251.13      260.75      6.94 o 
  10   6   9     1243.95     1281.94     17.40 o 
  11   6   9       14.27       21.91      4.59 o 
  12   6   9      421.93      416.20     16.07 o 
   0   7   9     2231.31     2190.73     31.06 o 
   1   7   9        0.12       -1.94      2.81 o 
   2   7   9     4238.61     4225.03     36.83 o 
   3   7   9        0.98        1.25      1.91 o 
   4   7   9     2221.62     2158.23     21.70 o 
   5   7   9      345.58      350.17      6.16 o 
   6   7   9      382.53      402.37      8.43 o 
   7   7   9     1253.76     1237.57     16.67 o 
   8   7   9      293.86      308.21      7.52 o 
   9   7   9      298.65      309.65      7.66 o 
  10   7   9      280.23      276.02      7.55 o 
  11   7   9      262.09      268.96      7.73 o 
  12   7   9     2260.64     2277.80     31.97 o 
   1   8   9       33.04       35.73      4.20 o 
   2   8   9      118.05      117.00      4.72 o 
   3   8   9      370.38      375.70      7.35 o 
   4   8   9     2521.14     2592.05     25.06 o 
   5   8   9      109.32      100.77      3.62 o 
   6   8   9     2630.58     2621.52     24.66 o 
   7   8   9       73.10       79.24      4.27 o 
   8   8   9     2808.65     2897.35     31.05 o 
   9   8   9      105.26      112.45      5.36 o 
  10   8   9      104.55      103.53      5.44 o 
  11   8   9       64.41       65.09      6.06 o 
  12   8   9      273.36      296.35      9.89 o 
   0   9   9     3279.83     3206.57     42.12 o 
   1   9   9       99.26       94.58      4.39 o 
   2   9   9     2995.65     2966.83     28.08 o 
   3   9   9       94.40       92.50      4.33 o 
   4   9   9      102.67      107.19      4.57 o 
   5   9   9      180.43      161.86      4.33 o 
   6   9   9      462.32      465.94      7.87 o 
   7   9   9      202.56      197.50      5.76 o 
   8   9   9      275.75      290.93      7.59 o 
   9   9   9      245.59      240.70      7.15 o 
  10   9   9       32.96       46.23      4.19 o 
  11   9   9      192.97      197.60      9.88 o 
  12   9   9     1829.18     1851.42     28.05 o 
   1  10   9      450.48      454.90      8.37 o 
   2  10   9      371.06      355.68      7.94 o 
   3  10   9      475.49      485.83      8.64 o 
   4  10   9     1297.22     1307.95     15.64 o 
   5  10   9       22.82       17.62      2.24 o 
   6  10   9     2311.12     2296.12     22.68 o 
   7  10   9       44.87       38.69      4.26 o 
   8  10   9     2929.28     2954.37     31.31 o 
   9  10   9      280.88      285.89      7.79 o 
  10  10   9     2880.32     2908.10     32.14 o 
  11  10   9        9.49        7.37      3.84 o 
   0  11   9     2497.50     2397.35     34.27 o 
   1  11   9       41.89       47.90      4.42 o 
   2  11   9     3390.64     3233.87     30.49 o 
   3  11   9      229.86      214.49      5.96 o 
   4  11   9      484.26      473.29      8.72 o 
   5  11   9       34.35       33.86      2.86 o 
   6  11   9       22.18       25.42      2.86 o 
   7  11   9      408.58      404.00      8.49 o 
   8  11   9      240.44      260.42      9.96 o 
   9  11   9        6.83        7.49      2.97 o 
  10  11   9      785.00      802.86     19.22 o 
  11  11   9      182.39      189.86      8.24 o 
   1  12   9      844.40      813.64     11.97 o 
   2  12   9      715.03      695.75     10.97 o 
   3  12   9      234.91      238.98      8.52 o 
   4  12   9     1624.64     1605.15     18.45 o 
   5  12   9      101.84       91.10      4.09 o 
   6  12   9     3519.13     3459.72     31.86 o 
   7  12   9       25.59       29.34      3.20 o 
   8  12   9     2058.41     2066.60     24.12 o 
   9  12   9       23.07       26.59      3.69 o 
  10  12   9     1099.89     1116.19     19.64 o 
  11  12   9      166.39      170.65      7.97 o 
   0  13   9     1982.58     1970.54     30.41 o 
   1  13   9      274.92      283.20      7.01 o 
   2  13   9     2839.89     2783.23     27.68 o 
   3  13   9      537.30      511.79      9.34 o 
   4  13   9     1511.11     1518.43     18.05 o 
   5  13   9      469.01      465.88      9.54 o 
   6  13   9      585.50      571.64      9.50 o 
   7  13   9      164.94      170.43      5.89 o 
   8  13   9      450.70      463.74      8.15 o 
   9  13   9      194.49      191.61      7.65 o 
  10  13   9      668.48      677.39     14.71 o 
  11  13   9       20.09        9.75      4.09 o 
   1  14   9      177.14      176.23      5.91 o 
   2  14   9      308.15      312.66      7.51 o 
   3  14   9        3.19        4.89      2.42 o 
   4  14   9     1785.73     1787.72     22.37 o 
   5  14   9       20.00       21.60      2.75 o 
   6  14   9      163.57      174.01      6.05 o 
   7  14   9       78.14       77.86      4.63 o 
   8  14   9     2203.83     2209.67     25.63 o 
   9  14   9        8.82        0.75      2.57 o 
  10  14   9      899.42      873.92     17.11 o 
   0  15   9     6589.64     6389.67     77.13 o 
   1  15   9       60.62       60.95      4.10 o 
   2  15   9     1607.13     1567.85     18.82 o 
   3  15   9      125.71      122.17      5.41 o 
   4  15   9     1027.82     1007.76     15.63 o 
   5  15   9       56.00       65.47      5.04 o 
   6  15   9        0.44        2.46      2.49 o 
   7  15   9      200.68      221.16      6.97 o 
   8  15   9       78.23       89.16      5.81 o 
   9  15   9      172.77      171.52      8.52 o 
  10  15   9      682.28      709.47     23.33 o 
   1  16   9       17.53       17.82      2.96 o 
   2  16   9      135.35      138.37      5.75 o 
   3  16   9      177.61      168.61      6.03 o 
   4  16   9      741.95      731.32     13.11 o 
   5  16   9       56.89       55.62      3.73 o 
   6  16   9     1134.15     1154.35     16.51 o 
   7  16   9      313.30      339.27      8.54 o 
   8  16   9     2903.35     2962.58     38.33 o 
   9  16   9       61.63       59.00      5.18 o 
   0  17   9     2732.20     2689.37     39.57 o 
   1  17   9       96.25       98.05      5.16 o 
   2  17   9     1338.75     1288.39     17.42 o 
   3  17   9      250.56      240.96      7.68 o 
   4  17   9      961.83      946.82     15.80 o 
   5  17   9       81.61       82.92      5.71 o 
   6  17   9       51.45       63.48      5.27 o 
   7  17   9      231.57      236.06      8.43 o 
   8  17   9       58.00       58.76      5.71 o 
   9  17   9       46.55       54.28      6.18 o 
   1  18   9      161.14      168.17      6.22 o 
   2  18   9      132.85      129.78      5.76 o 
   3  18   9      249.63      249.72      7.93 o 
   4  18   9     1838.22     1784.26     23.48 o 
   5  18   9      172.52      170.07      5.84 o 
   6  18   9     2914.02     2928.69     38.12 o 
   7  18   9       44.67       43.66      4.92 o 
   8  18   9     2497.62     2506.31     35.24 o 
   0  19   9     2240.22     2182.44     34.78 o 
   1  19   9       66.87       65.10      4.61 o 
   2  19   9     2139.07     2131.55     26.72 o 
   3  19   9       56.92       44.96      4.97 o 
   4  19   9      135.05      130.45      7.15 o 
   5  19   9      587.60      576.45     12.71 o 
   6  19   9      213.75      211.81      9.86 o 
   7  19   9       41.09       36.14      5.01 o 
   8  19   9      168.92      175.78      9.90 o 
   1  20   9      157.84      138.90      6.35 o 
   2  20   9      182.89      197.18      9.75 o 
   3  20   9      258.61      277.17     10.20 o 
   4  20   9      561.48      591.83     14.76 o 
   5  20   9       22.46       15.15      3.74 o 
   6  20   9      755.62      762.26     30.30 o 
   7  20   9       88.23       84.82      6.33 o 
   0  21   9     1698.64     1673.23     68.58 o 
   1  21   9        0.91        6.35      3.81 o 
   2  21   9     1599.88     1640.23     40.46 o 
   3  21   9       14.84       18.89      4.47 o 
   4  21   9     1294.33     1239.75     29.08 o 
   5  21   9      101.65       92.43      6.10 o 
   6  21   9       36.20       36.32      6.26 o 
   1  22   9      145.26      142.65      8.32 o 
   2  22   9      189.50      194.62      9.20 o 
   3  22   9      127.92      120.91      8.84 o 
   4  22   9     1239.56     1269.16     28.44 o 
   5  22   9        9.55        8.89      4.88 o 
   0  23   9      897.37      921.84     33.72 o 
   1  23   9       74.30       73.56      8.04 o 
   2  23   9      713.82      728.70     17.25 o 
   3  23   9        1.44        4.78      4.07 o 
   0   0  10     2219.98     2133.32     51.01 o 
   1   0  10      349.30      349.69     12.27 o 
   2   0  10      176.55      179.39      8.92 o 
   3   0  10       38.14       50.22      5.85 o 
   4   0  10      878.00      869.64     37.50 o 
   5   0  10      315.24      331.61     10.95 o 
   6   0  10      148.44      143.14     10.05 o 
   7   0  10     1104.33     1111.01     26.25 o 
   8   0  10       80.13       87.42      8.50 o 
   9   0  10      995.89     1038.48     29.63 o 
  10   0  10     1009.23     1067.66     32.22 o 
  11   0  10      306.88      290.08     17.09 o 
   1   1  10     2422.00     2389.98     27.73 o 
   2   1  10      606.44      616.47     18.56 o 
   3   1  10      906.06      913.58     14.10 o 
   4   1  10     1056.79     1044.84     15.27 o 
   5   1  10       20.37       30.38      3.29 o 
   6   1  10     1290.86     1343.03     17.59 o 
   7   1  10        0.37        6.18      3.98 o 
   8   1  10     1978.01     1998.40     30.88 o 
   9   1  10      154.50      165.42      8.52 o 
  10   1  10     1064.99     1113.48     23.28 o 
  11   1  10      158.21      147.46     12.93 o 
   0   2  10     2693.78     2664.33     42.68 o 
   1   2  10     1101.85     1083.71     16.01 o 
   2   2  10     1553.53     1545.08     20.18 o 
   3   2  10      211.32      198.82      6.53 o 
   4   2  10      603.26      606.23     11.02 o 
   5   2  10     1351.27     1339.56     21.12 o 
   6   2  10      108.79      117.54      5.15 o 
   7   2  10     1155.94     1186.35     28.48 o 
   8   2  10       46.80       49.21      9.69 o 
   9   2  10     1415.47     1450.50     26.11 o 
  10   2  10      705.26      732.87     18.21 o 
  11   2  10      341.13      352.85     13.19 o 
   1   3  10      966.64      983.77     17.62 o 
   2   3  10      691.04      714.55     12.47 o 
   3   3  10     1001.93      988.05     17.61 o 
   4   3  10     1068.58     1109.70     16.02 o 
   5   3  10       21.74       30.01      3.48 o 
   6   3  10     1393.10     1413.41     18.36 o 
   7   3  10      133.11      145.40      9.04 o 
   8   3  10      630.61      655.53     13.98 o 
   9   3  10      235.45      243.17      9.72 o 
  10   3  10      708.15      709.87     17.85 o 
  11   3  10      680.13      734.07     19.06 o 
   0   4  10     2547.05     2495.99     40.76 o 
   1   4  10      384.34      366.37      8.73 o 
   2   4  10     2096.79     2080.76     25.07 o 
   3   4  10      664.93      668.65     11.89 o 
   4   4  10      764.30      773.43     12.82 o 
   5   4  10     2186.10     2184.39     25.60 o 
   6   4  10       38.15       46.37      3.86 o 
   7   4  10      743.74      759.50     21.88 o 
   8   4  10       52.97       47.54      7.50 o 
   9   4  10      774.36      777.69     14.70 o 
  10   4  10      495.39      531.49     16.37 o 
  11   4  10      805.39      844.70     20.57 o 
   1   5  10      469.04      467.76      8.59 o 
   2   5  10      728.96      735.03     11.04 o 
   3   5  10     1239.96     1242.32     15.17 o 
   4   5  10     1443.73     1449.79     16.79 o 
   5   5  10      596.80      589.40     12.37 o 
   6   5  10     2061.73     2090.34     28.97 o 
   7   5  10        0.23        1.87      4.34 o 
   8   5  10      364.87      385.63     11.50 o 
   9   5  10      888.31      912.92     14.97 o 
  10   5  10      439.36      446.58     13.84 o 
  11   5  10       68.65       74.20      7.68 o 
   0   6  10     1178.10     1168.29     20.80 o 
   1   6  10        6.31        5.00      2.83 o 
   2   6  10      523.89      510.59      9.03 o 
   3   6  10      942.07      955.00     15.92 o 
   4   6  10     1402.48     1412.31     16.61 o 
   5   6  10      341.63      338.06      7.25 o 
   6   6  10        2.73       12.35      3.01 o 
   7   6  10     1041.19     1065.61     20.72 o 
   8   6  10       26.79       33.21      3.85 o 
   9   6  10       19.88       18.98      3.38 o 
  10   6  10      373.31      376.10      9.66 o 
  11   6  10      456.82      475.71     15.11 o 
   1   7  10      665.02      651.21     10.43 o 
   2   7  10       38.02       38.10      3.34 o 
   3   7  10      887.98      895.87     12.52 o 
   4   7  10     1287.63     1319.86     16.65 o 
   5   7  10      455.15      445.71      8.42 o 
   6   7  10     2251.11     2240.42     25.06 o 
   7   7  10      267.77      283.92     10.77 o 
   8   7  10     1664.84     1682.54     23.22 o 
   9   7  10       50.58       45.96      4.86 o 
  10   7  10      537.60      549.90     11.79 o 
   0   8  10     1008.41     1035.16     19.60 o 
   1   8  10      126.78      118.73      5.13 o 
   2   8  10      818.33      803.28     11.86 o 
   3   8  10     1099.98     1076.77     14.21 o 
   4   8  10     1333.62     1302.01     16.03 o 
   5   8  10     1305.27     1295.35     15.94 o 
   6   8  10       62.83       60.19      4.22 o 
   7   8  10     1421.57     1428.81     20.27 o 
   8   8  10      184.99      201.34     16.02 o 
   9   8  10      238.10      242.53      8.15 o 
  10   8  10      390.44      397.36     10.09 o 
   1   9  10     1110.92     1102.81     14.56 o 
   2   9  10      101.12      107.86      4.93 o 
   3   9  10      537.16      530.97      9.54 o 
   4   9  10      948.38      950.33     13.24 o 
   5   9  10      523.29      517.49      9.37 o 
   6   9  10     1997.55     2023.48     23.77 o 
   7   9  10        1.74       10.92      2.63 o 
   8   9  10     1324.76     1356.25     20.56 o 
   9   9  10       56.99       49.03      7.13 o 
  10   9  10      501.50      540.11     11.87 o 
   0  10  10     1641.42     1662.57     34.89 o 
   1  10  10       15.98       19.44      5.21 o 
   2  10  10     1280.05     1245.49     15.85 o 
   3  10  10      411.37      393.10      8.24 o 
   4  10  10     1057.25     1062.21     14.38 o 
   5  10  10     1367.18     1371.13     21.87 o 
   6  10  10       84.91       84.22      4.90 o 
   7  10  10     2085.03     2136.63     23.65 o 
   8  10  10        5.07        5.19      3.25 o 
   9  10  10      369.66      364.93     19.77 o 
  10  10  10      562.13      574.17     15.75 o 
   1  11  10      520.25      501.12      9.59 o 
   2  11  10      617.43      603.63     10.47 o 
   3  11  10      858.42      854.29     12.76 o 
   4  11  10      798.44      781.60     12.12 o 
   5  11  10        0.67        0.95      3.00 o 
   6  11  10     1475.45     1462.86     21.98 o 
   7  11  10       85.80       90.88      4.62 o 
   8  11  10      288.91      307.79     10.92 o 
   9  11  10      212.82      228.56     10.06 o 
   0  12  10     2281.24     2145.24     33.05 o 
   1  12  10      667.49      645.75     11.44 o 
   2  12  10     1158.84     1158.08     15.49 o 
   3  12  10      631.02      617.14     10.78 o 
   4  12  10      310.29      321.61      9.78 o 
   5  12  10      394.49      403.75      9.38 o 
   6  12  10        8.55       13.68      3.12 o 
   7  12  10      589.77      604.83     10.54 o 
   8  12  10       20.05       22.00      3.52 o 
   9  12  10      338.49      331.01     18.55 o 
   1  13  10      868.67      895.98     13.43 o 
   2  13  10      769.39      703.30     11.70 o 
   3  13  10      561.70      564.48     11.94 o 
   4  13  10      963.12      960.51     15.34 o 
   5  13  10      294.96      278.86      8.01 o 
   6  13  10      783.36      785.08     15.12 o 
   7  13  10      100.67       92.41      5.30 o 
   8  13  10      851.51      868.14     18.25 o 
   9  13  10      132.80      141.41     12.74 o 
   0  14  10     1788.42     1798.07     29.83 o 
   1  14  10      103.96      115.88      5.54 o 
   2  14  10      662.27      653.79     15.98 o 
   3  14  10      154.85      143.27      7.51 o 
   4  14  10      221.17      224.67      7.51 o 
   5  14  10      939.02      964.74     15.58 o 
   6  14  10       69.24       69.43      6.48 o 
   7  14  10      163.46      165.81     13.39 o 
   8  14  10        5.19        6.71      3.25 o 
   1  15  10     1620.06     1594.11     19.70 o 
   2  15  10      589.97      588.22     10.92 o 
   3  15  10     1221.28     1199.78     16.43 o 
   4  15  10      981.41      940.65     15.59 o 
   5  15  10      194.71      193.48      8.21 o 
   6  15  10      891.07      904.76     20.87 o 
   7  15  10       86.75      103.33      7.55 o 
   8  15  10     1483.80     1531.57     39.48 o 
   0  16  10     1485.05     1482.74     26.72 o 
   1  16  10       58.24       55.02      4.38 o 
   2  16  10      375.60      375.13      8.76 o 
   3  16  10       49.42       51.12      4.67 o 
   4  16  10      908.75      895.20     18.06 o 
   5  16  10      260.75      272.01      9.73 o 
   6  16  10      141.77      138.91      8.94 o 
   7  16  10     1393.73     1385.37     38.49 o 
   1  17  10      809.31      787.80     15.04 o 
   2  17  10      139.20      139.92      6.85 o 
   3  17  10      307.94      286.26     10.19 o 
   4  17  10      368.56      368.65     11.46 o 
   5  17  10       71.25       70.53      6.21 o 
   6  17  10      846.61      901.33     21.60 o 
   0  18  10     1196.63     1130.85     36.58 o 
   1  18  10      166.26      161.48      7.82 o 
   2  18  10     1039.17     1023.11     20.52 o 
   3  18  10       13.98       17.69      4.39 o 
   4  18  10      430.90      394.38     12.00 o 
   5  18  10     1254.39     1228.66     26.70 o 
   1  19  10      590.42      615.68     13.42 o 
   2  19  10      270.13      276.00     10.34 o 
   3  19  10      418.43      405.04     12.41 o 
   4  19  10      566.05      561.81     18.76 o 
   0  20  10      685.37      688.25     28.11 o 
   1  20  10      111.88      112.69      9.25 o 
   2  20  10      675.12      674.92     16.36 o 
   3  20  10       24.78       27.43      5.10 o 
   1   0  11     2560.41     2553.84     42.92 o 
   2   0  11       17.95       11.69      4.31 o 
   3   0  11      748.12      729.07     18.65 o 
   4   0  11        3.96       -0.88      3.51 o 
   5   0  11      202.98      204.56     10.02 o 
   6   0  11        1.44        8.15      6.16 o 
   7   0  11        0.65       21.00      6.61 o 
   8   0  11      305.59      300.59     13.05 o 
   0   1  11     1428.57     1424.15     28.45 o 
   1   1  11        0.78       28.80      7.18 o 
   2   1  11        9.06       10.48      2.98 o 
   3   1  11      909.27      921.98     15.18 o 
   4   1  11      171.65      165.08      6.36 o 
   5   1  11      820.36      843.52     14.13 o 
   6   1  11       64.05       59.25      4.35 o 
   7   1  11     3290.53     3459.04     49.27 o 
   8   1  11      117.85      120.67      9.24 o 
   1   2  11     4457.85     4339.87     45.94 o 
   2   2  11        6.47        7.37      2.87 o 
   3   2  11     1096.69     1083.10     16.80 o 
   4   2  11        6.26        2.24      3.58 o 
   5   2  11      262.15      283.56      8.14 o 
   6   2  11       61.41       62.83      4.91 o 
   7   2  11       74.48       89.71      7.15 o 
   8   2  11      130.49      126.96      9.38 o 
   0   3  11       59.02       61.95      6.76 o 
   1   3  11      148.35      161.11      6.98 o 
   2   3  11        0.19        2.34      2.68 o 
   3   3  11      473.36      461.00     10.51 o 
   4   3  11       31.32       27.67      3.67 o 
   5   3  11     1329.35     1318.52     18.84 o 
   6   3  11        0.14       -2.62      2.65 o 
   7   3  11      964.15     1004.50     19.29 o 
   8   3  11       12.22       11.21      5.13 o 
   9   3  11     1756.26     1826.02     41.67 o 
   1   4  11     2835.15     2752.31     37.21 o 
   2   4  11      126.54      123.12      5.93 o 
   3   4  11     2338.57     2332.40     28.89 o 
   4   4  11      172.49      162.73      6.34 o 
   5   4  11      281.21      288.25      8.84 o 
   6   4  11        0.60       -0.72      2.65 o 
   7   4  11        0.01        5.86     13.69 o 
   8   4  11        0.95       -2.21      4.43 o 
   9   4  11      513.96      548.03     19.32 o 
   0   5  11      459.02      450.56     17.63 o 
   1   5  11      277.75      280.06     10.37 o 
   2   5  11        5.10        8.46      3.05 o 
   3   5  11     1712.81     1687.98     22.70 o 
   4   5  11      133.37      130.68      6.13 o 
   5   5  11     2137.81     2154.43     26.71 o 
   6   5  11        4.40        1.10      3.77 o 
   7   5  11     1760.89     1823.97     29.91 o 
   8   5  11        0.27       -4.18      4.18 o 
   1   6  11     1264.74     1259.74     18.78 o 
   2   6  11       88.70       90.19      5.46 o 
   3   6  11     1299.26     1294.12     19.11 o 
   4   6  11       85.44       91.67      5.44 o 
   5   6  11      838.20      830.16     18.04 o 
   6   6  11       82.40       89.09      6.87 o 
   7   6  11       10.60       19.88     16.74 o 
   8   6  11        0.15       -3.53      4.43 o 
   0   7  11       10.89       12.89      4.64 o 
   1   7  11       48.02       45.34      4.49 o 
   2   7  11       92.50       96.41      5.63 o 
   3   7  11     1058.02     1088.34     17.20 o 
   4   7  11      330.68      340.26      8.97 o 
   5   7  11     2330.62     2400.09     29.16 o 
   6   7  11       63.35       71.14      5.29 o 
   7   7  11     2397.75     2411.01     37.68 o 
   8   7  11        7.84        2.44      5.09 o 
   1   8  11     1594.19     1593.20     19.10 o 
   2   8  11       83.80       82.87      4.76 o 
   3   8  11     1184.00     1172.53     15.67 o 
   4   8  11       15.63       18.33      4.08 o 
   5   8  11      896.95      869.91     16.77 o 
   6   8  11      109.85      112.61      6.40 o 
   7   8  11      133.44      138.27      8.86 o 
   8   8  11       33.79       31.88      7.30 o 
   0   9  11       16.91        9.39      3.97 o 
   1   9  11       21.37       18.05      3.18 o 
   2   9  11        0.55       -2.29      2.29 o 
   3   9  11      508.33      517.95     10.40 o 
   4   9  11       21.74       23.07      3.23 o 
   5   9  11     1892.04     1889.55     26.52 o 
   6   9  11      147.27      153.33      8.11 o 
   7   9  11     2516.75     2553.12     57.40 o 
   1  10  11     1847.93     1814.92     21.16 o 
   2  10  11       20.47       19.16      3.14 o 
   3  10  11     1695.85     1687.87     20.15 o 
   4  10  11       17.39       13.71      4.51 o 
   5  10  11      423.53      424.68      9.91 o 
   6  10  11       33.89       37.64      5.14 o 
   7  10  11       54.55       61.26      6.82 o 
   0  11  11      119.31      133.63      8.42 o 
   1  11  11      110.85      105.70      5.46 o 
   2  11  11        1.36       -0.07      2.48 o 
   3  11  11      984.11      983.59     14.51 o 
   4  11  11       49.31       48.07      5.08 o 
   5  11  11     1438.31     1412.66     23.33 o 
   6  11  11       29.45       27.45      4.93 o 
   7  11  11     1086.59     1132.25     22.97 o 
   1  12  11     3096.31     3024.98     30.82 o 
   2  12  11      107.20      101.79      5.43 o 
   3  12  11      983.32      999.39     15.74 o 
   4  12  11      120.27      122.92      7.22 o 
   5  12  11      160.99      162.95      7.89 o 
   6  12  11      175.36      174.40      9.02 o 
   0  13  11       86.28       90.25      7.45 o 
   1  13  11      151.15      152.99      7.34 o 
   2  13  11       36.06       36.44      4.37 o 
   3  13  11      816.81      801.87     15.07 o 
   4  13  11      115.87      122.08      7.27 o 
   5  13  11      769.83      793.48     16.71 o 
   6  13  11       41.21       35.30      5.49 o 
   1  14  11     2043.55     1991.19     26.89 o 
   2  14  11       18.76       18.68      3.85 o 
   3  14  11      712.64      725.11     14.41 o 
   4  14  11       42.97       42.22      5.20 o 
   5  14  11      155.21      143.08     12.42 o 
   0  15  11      424.85      411.79     15.35 o 
   1  15  11       15.89        7.43      3.76 o 
   2  15  11       25.42       18.53      3.83 o 
   3  15  11     1095.72     1056.36     20.64 o 
   4  15  11       69.96       65.14      6.07 o 
   1  16  11     2135.73     2136.33     28.61 o 
   2  16  11        6.82       -0.03      3.12 o 
   3  16  11      528.53      523.44     14.00 o 
   0  17  11      207.19      239.72     12.44 o 
   0   0  12     1666.31     1642.32     46.23 o 
   1   0  12      104.31      104.83      8.89 o 
   2   0  12     1208.76     1230.21     68.96 o 
   3   0  12      316.89      315.53     12.96 o 
   4   0  12      201.60      194.50     10.65 o 
   5   0  12      304.00      285.98     12.11 o 
   6   0  12        7.09       15.05      7.23 o 
   1   1  12      469.47      477.54     11.28 o 
   2   1  12      250.52      237.77     11.92 o 
   3   1  12      166.55      185.25      7.36 o 
   4   1  12      655.06      641.06     12.93 o 
   5   1  12       60.63       61.45      5.02 o 
   6   1  12     1607.16     1677.69     43.44 o 
   0   2  12     2451.86     2363.73     56.44 o 
   1   2  12       19.94       21.16      4.58 o 
   2   2  12     2113.48     2113.40     27.51 o 
   3   2  12      177.00      168.98      7.04 o 
   4   2  12      140.04      134.27      6.63 o 
   5   2  12      201.11      214.23      7.59 o 
   6   2  12      165.54      163.34      8.88 o 
   1   3  12       79.63       77.76      6.92 o 
   2   3  12      348.68      350.19     10.12 o 
   3   3  12      261.40      270.42     10.20 o 
   4   3  12      515.95      520.15     11.75 o 
   5   3  12      141.24      139.92      6.65 o 
   0   4  12      624.64      638.00     26.36 o 
   1   4  12       17.96       17.45      3.78 o 
   2   4  12     2714.99     2711.69     33.01 o 
   3   4  12       19.08       26.06      4.07 o 
   4   4  12      576.56      589.24     12.59 o 
   5   4  12      165.05      183.54      7.21 o 
   1   5  12      500.84      502.70     11.67 o 
   2   5  12      979.82      991.29     17.05 o 
   3   5  12       65.72       60.57      6.53 o 
   4   5  12     1191.36     1176.75     18.72 o 
   5   5  12       44.27       47.23      5.89 o 
   0   6  12      563.09      582.30     17.75 o 
   1   6  12      255.55      272.81      8.79 o 
   2   6  12      922.36      955.66     16.65 o 
   3   6  12      102.95      104.51      6.28 o 
   4   6  12     1022.83     1061.16     17.68 o 
   5   6  12      764.61      797.99     27.81 o 
   1   7  12       99.30       99.34      9.62 o 
   2   7  12       85.49       81.99      5.87 o 
   3   7  12      155.34      151.06      9.29 o 
   4   7  12     1724.55     1710.13     24.01 o 
   0   8  12      855.70      861.46     22.33 o 
   1   8  12      111.20      110.84      8.18 o 
   2   8  12      946.46      926.43     16.45 o 
   3   8  12      558.31      547.23     12.32 o 
   4   8  12      662.57      626.21     13.28 o 
   1   9  12      150.31      143.41      8.37 o 
   2   9  12      144.91      150.82      9.17 o 
   3   9  12       73.08       74.17      5.60 o 
   0  10  12      667.42      650.18     19.35 o 
   1  10  12      270.66      277.16      9.02 o 
   2  10  12     1697.66     1700.78     41.53 o 
   1  11  12      255.71      273.73      9.09 o 
                                                 
